# Supplementary material for: Molecular Dynamics Study of Binding of µ-Conotoxin GIIIA to the Voltage-Gated Sodium Channel Nav1.4
Source: PLoS One. 2014 Aug 18;9(8):e105300. doi: 10.1371/journal.pone.0105300 (PMC4136838; doi:10.1371/journal.pone.0105300)
Supplement: File S2 — PDB file giving the coordinates of the Nav1.4-GIIIA complex model used in drawing Figure 3. (PDB) [file pone.0105300.s002.pdb]

CRYST1    0.000    0.000    0.000  90.00  90.00  90.00 P 1           1
ATOM      1  N   LEU A 353      16.193   0.694 -12.826  1.00  0.00      P1   N
ATOM      2  HT1 LEU A 353      16.833  -0.010 -13.245  1.00  0.00      P1   H
ATOM      3  HT2 LEU A 353      16.874   1.479 -12.826  1.00  0.00      P1   H
ATOM      4  HT3 LEU A 353      15.473   0.965 -13.526  1.00  0.00      P1   H
ATOM      5  CA  LEU A 353      15.811   0.120 -11.509  1.00  0.00      P1   C
ATOM      6  HA  LEU A 353      15.205   0.859 -11.006  1.00  0.00      P1   H
ATOM      7  CB  LEU A 353      15.084  -1.253 -11.664  1.00  0.00      P1   C
ATOM      8  HB1 LEU A 353      15.805  -2.057 -11.924  1.00  0.00      P1   H
ATOM      9  HB2 LEU A 353      14.494  -1.578 -10.780  1.00  0.00      P1   H
ATOM     10  CG  LEU A 353      14.041  -1.312 -12.803  1.00  0.00      P1   C
ATOM     11  HG  LEU A 353      14.547  -0.962 -13.728  1.00  0.00      P1   H
ATOM     12  CD1 LEU A 353      13.415  -2.760 -12.992  1.00  0.00      P1   C
ATOM     13 HD11 LEU A 353      14.200  -3.540 -13.090  1.00  0.00      P1   H
ATOM     14 HD12 LEU A 353      12.886  -3.054 -12.060  1.00  0.00      P1   H
ATOM     15 HD13 LEU A 353      12.811  -2.822 -13.922  1.00  0.00      P1   H
ATOM     16  CD2 LEU A 353      12.932  -0.240 -12.547  1.00  0.00      P1   C
ATOM     17 HD21 LEU A 353      12.533  -0.428 -11.527  1.00  0.00      P1   H
ATOM     18 HD22 LEU A 353      13.302   0.809 -12.556  1.00  0.00      P1   H
ATOM     19 HD23 LEU A 353      12.069  -0.363 -13.235  1.00  0.00      P1   H
ATOM     20  C   LEU A 353      17.027   0.027 -10.570  1.00  0.00      P1   C
ATOM     21  O   LEU A 353      16.978   0.373  -9.420  1.00  0.00      P1   O
ATOM     22  N   SER A 354      18.219  -0.510 -11.040  1.00  0.00      P1   N
ATOM     23  HN  SER A 354      18.353  -0.847 -11.969  1.00  0.00      P1   H
ATOM     24  CA  SER A 354      19.347  -0.718 -10.061  1.00  0.00      P1   C
ATOM     25  HA  SER A 354      19.089  -1.446  -9.307  1.00  0.00      P1   H
ATOM     26  CB  SER A 354      20.498  -1.502 -10.825  1.00  0.00      P1   C
ATOM     27  HB1 SER A 354      21.383  -1.638 -10.166  1.00  0.00      P1   H
ATOM     28  HB2 SER A 354      20.135  -2.530 -11.034  1.00  0.00      P1   H
ATOM     29  OG  SER A 354      20.763  -0.884 -12.115  1.00  0.00      P1   O
ATOM     30  HG1 SER A 354      20.899  -1.598 -12.742  1.00  0.00      P1   H
ATOM     31  C   SER A 354      19.914   0.521  -9.361  1.00  0.00      P1   C
ATOM     32  O   SER A 354      20.275   0.613  -8.199  1.00  0.00      P1   O
ATOM     33  N   ASP A 355      19.988   1.593 -10.171  1.00  0.00      P1   N
ATOM     34  HN  ASP A 355      19.446   1.555 -11.007  1.00  0.00      P1   H
ATOM     35  CA  ASP A 355      20.559   2.836  -9.747  1.00  0.00      P1   C
ATOM     36  HA  ASP A 355      21.523   2.736  -9.271  1.00  0.00      P1   H
ATOM     37  CB  ASP A 355      20.580   3.886 -10.899  1.00  0.00      P1   C
ATOM     38  HB1 ASP A 355      19.595   4.140 -11.348  1.00  0.00      P1   H
ATOM     39  HB2 ASP A 355      21.103   4.774 -10.486  1.00  0.00      P1   H
ATOM     40  CG  ASP A 355      21.479   3.248 -12.010  1.00  0.00      P1   C
ATOM     41  OD1 ASP A 355      22.575   2.800 -11.697  1.00  0.00      P1   O
ATOM     42  OD2 ASP A 355      21.020   3.130 -13.200  1.00  0.00      P1   O
ATOM     43  C   ASP A 355      19.784   3.480  -8.535  1.00  0.00      P1   C
ATOM     44  O   ASP A 355      20.467   3.984  -7.614  1.00  0.00      P1   O
ATOM     45  N   VAL A 356      18.436   3.463  -8.516  1.00  0.00      P1   N
ATOM     46  HN  VAL A 356      17.859   3.237  -9.296  1.00  0.00      P1   H
ATOM     47  CA  VAL A 356      17.693   3.967  -7.424  1.00  0.00      P1   C
ATOM     48  HA  VAL A 356      18.090   4.925  -7.122  1.00  0.00      P1   H
ATOM     49  CB  VAL A 356      16.299   4.246  -7.769  1.00  0.00      P1   C
ATOM     50  HB  VAL A 356      15.709   4.471  -6.856  1.00  0.00      P1   H
ATOM     51  CG1 VAL A 356      16.209   5.463  -8.764  1.00  0.00      P1   C
ATOM     52 HG11 VAL A 356      16.600   6.347  -8.218  1.00  0.00      P1   H
ATOM     53 HG12 VAL A 356      16.860   5.307  -9.651  1.00  0.00      P1   H
ATOM     54 HG13 VAL A 356      15.174   5.704  -9.092  1.00  0.00      P1   H
ATOM     55  CG2 VAL A 356      15.606   3.072  -8.452  1.00  0.00      P1   C
ATOM     56 HG21 VAL A 356      14.526   3.204  -8.678  1.00  0.00      P1   H
ATOM     57 HG22 VAL A 356      16.213   2.823  -9.348  1.00  0.00      P1   H
ATOM     58 HG23 VAL A 356      15.720   2.160  -7.826  1.00  0.00      P1   H
ATOM     59  C   VAL A 356      17.775   3.045  -6.195  1.00  0.00      P1   C
ATOM     60  O   VAL A 356      17.729   3.436  -5.018  1.00  0.00      P1   O
ATOM     61  N   MET A 357      17.902   1.708  -6.421  1.00  0.00      P1   N
ATOM     62  HN  MET A 357      17.804   1.351  -7.346  1.00  0.00      P1   H
ATOM     63  CA  MET A 357      18.403   0.863  -5.385  1.00  0.00      P1   C
ATOM     64  HA  MET A 357      17.822   1.120  -4.512  1.00  0.00      P1   H
ATOM     65  CB  MET A 357      18.285  -0.645  -5.519  1.00  0.00      P1   C
ATOM     66  HB1 MET A 357      18.990  -0.903  -6.338  1.00  0.00      P1   H
ATOM     67  HB2 MET A 357      18.542  -1.159  -4.569  1.00  0.00      P1   H
ATOM     68  CG  MET A 357      16.851  -1.121  -5.831  1.00  0.00      P1   C
ATOM     69  HG1 MET A 357      16.174  -0.534  -5.174  1.00  0.00      P1   H
ATOM     70  HG2 MET A 357      16.489  -0.908  -6.859  1.00  0.00      P1   H
ATOM     71  SD  MET A 357      16.830  -2.921  -5.500  1.00  0.00      P1   S
ATOM     72  CE  MET A 357      17.459  -3.370  -7.146  1.00  0.00      P1   C
ATOM     73  HE1 MET A 357      17.175  -4.418  -7.381  1.00  0.00      P1   H
ATOM     74  HE2 MET A 357      17.110  -2.711  -7.969  1.00  0.00      P1   H
ATOM     75  HE3 MET A 357      18.558  -3.258  -7.253  1.00  0.00      P1   H
ATOM     76  C   MET A 357      19.809   1.165  -4.889  1.00  0.00      P1   C
ATOM     77  O   MET A 357      20.029   1.098  -3.705  1.00  0.00      P1   O
ATOM     78  N   ILE A 358      20.838   1.614  -5.698  1.00  0.00      P1   N
ATOM     79  HN  ILE A 358      20.607   1.528  -6.665  1.00  0.00      P1   H
ATOM     80  CA  ILE A 358      22.233   1.959  -5.354  1.00  0.00      P1   C
ATOM     81  HA  ILE A 358      22.637   1.229  -4.668  1.00  0.00      P1   H
ATOM     82  CB  ILE A 358      23.055   1.939  -6.597  1.00  0.00      P1   C
ATOM     83  HB  ILE A 358      22.406   2.396  -7.376  1.00  0.00      P1   H
ATOM     84  CG2 ILE A 358      24.460   2.651  -6.465  1.00  0.00      P1   C
ATOM     85 HG21 ILE A 358      24.139   3.705  -6.332  1.00  0.00      P1   H
ATOM     86 HG22 ILE A 358      24.983   2.155  -5.618  1.00  0.00      P1   H
ATOM     87 HG23 ILE A 358      25.129   2.598  -7.351  1.00  0.00      P1   H
ATOM     88  CG1 ILE A 358      23.248   0.522  -7.175  1.00  0.00      P1   C
ATOM     89 HG11 ILE A 358      24.138   0.102  -6.658  1.00  0.00      P1   H
ATOM     90 HG12 ILE A 358      22.333  -0.087  -7.016  1.00  0.00      P1   H
ATOM     91  CD  ILE A 358      23.579   0.425  -8.702  1.00  0.00      P1   C
ATOM     92  HD1 ILE A 358      24.558   0.922  -8.869  1.00  0.00      P1   H
ATOM     93  HD2 ILE A 358      23.558  -0.592  -9.151  1.00  0.00      P1   H
ATOM     94  HD3 ILE A 358      22.826   1.055  -9.224  1.00  0.00      P1   H
ATOM     95  C   ILE A 358      22.339   3.295  -4.596  1.00  0.00      P1   C
ATOM     96  O   ILE A 358      22.984   3.408  -3.575  1.00  0.00      P1   O
ATOM     97  N   LEU A 359      21.468   4.233  -4.968  1.00  0.00      P1   N
ATOM     98  HN  LEU A 359      20.889   3.872  -5.694  1.00  0.00      P1   H
ATOM     99  CA  LEU A 359      21.230   5.549  -4.408  1.00  0.00      P1   C
ATOM    100  HA  LEU A 359      22.076   6.218  -4.357  1.00  0.00      P1   H
ATOM    101  CB  LEU A 359      20.241   6.278  -5.350  1.00  0.00      P1   C
ATOM    102  HB1 LEU A 359      20.546   6.140  -6.409  1.00  0.00      P1   H
ATOM    103  HB2 LEU A 359      19.223   5.842  -5.277  1.00  0.00      P1   H
ATOM    104  CG  LEU A 359      20.107   7.820  -5.065  1.00  0.00      P1   C
ATOM    105  HG  LEU A 359      19.848   7.971  -3.995  1.00  0.00      P1   H
ATOM    106  CD1 LEU A 359      21.373   8.560  -5.553  1.00  0.00      P1   C
ATOM    107 HD11 LEU A 359      22.225   8.306  -4.887  1.00  0.00      P1   H
ATOM    108 HD12 LEU A 359      21.573   8.309  -6.616  1.00  0.00      P1   H
ATOM    109 HD13 LEU A 359      21.341   9.671  -5.529  1.00  0.00      P1   H
ATOM    110  CD2 LEU A 359      18.917   8.348  -5.886  1.00  0.00      P1   C
ATOM    111 HD21 LEU A 359      18.066   7.642  -5.772  1.00  0.00      P1   H
ATOM    112 HD22 LEU A 359      18.641   9.397  -5.649  1.00  0.00      P1   H
ATOM    113 HD23 LEU A 359      19.166   8.421  -6.966  1.00  0.00      P1   H
ATOM    114  C   LEU A 359      20.662   5.404  -2.978  1.00  0.00      P1   C
ATOM    115  O   LEU A 359      21.080   6.034  -2.004  1.00  0.00      P1   O
ATOM    116  N   THR A 360      19.751   4.452  -2.743  1.00  0.00      P1   N
ATOM    117  HN  THR A 360      19.304   4.030  -3.530  1.00  0.00      P1   H
ATOM    118  CA  THR A 360      19.028   4.150  -1.503  1.00  0.00      P1   C
ATOM    119  HA  THR A 360      18.520   5.001  -1.073  1.00  0.00      P1   H
ATOM    120  CB  THR A 360      17.996   3.032  -1.620  1.00  0.00      P1   C
ATOM    121  HB  THR A 360      18.413   2.191  -2.216  1.00  0.00      P1   H
ATOM    122  OG1 THR A 360      16.963   3.548  -2.425  1.00  0.00      P1   O
ATOM    123  HG1 THR A 360      17.211   3.500  -3.351  1.00  0.00      P1   H
ATOM    124  CG2 THR A 360      17.433   2.510  -0.243  1.00  0.00      P1   C
ATOM    125 HG21 THR A 360      16.554   1.845  -0.390  1.00  0.00      P1   H
ATOM    126 HG22 THR A 360      18.268   1.880   0.131  1.00  0.00      P1   H
ATOM    127 HG23 THR A 360      17.157   3.368   0.406  1.00  0.00      P1   H
ATOM    128  C   THR A 360      20.019   3.686  -0.433  1.00  0.00      P1   C
ATOM    129  O   THR A 360      20.031   4.205   0.667  1.00  0.00      P1   O
ATOM    130  N   VAL A 361      21.001   2.836  -0.886  1.00  0.00      P1   N
ATOM    131  HN  VAL A 361      20.943   2.459  -1.807  1.00  0.00      P1   H
ATOM    132  CA  VAL A 361      21.994   2.230  -0.002  1.00  0.00      P1   C
ATOM    133  HA  VAL A 361      21.645   2.016   0.997  1.00  0.00      P1   H
ATOM    134  CB  VAL A 361      22.606   0.986  -0.715  1.00  0.00      P1   C
ATOM    135  HB  VAL A 361      23.062   1.332  -1.668  1.00  0.00      P1   H
ATOM    136  CG1 VAL A 361      23.745   0.346   0.116  1.00  0.00      P1   C
ATOM    137 HG11 VAL A 361      23.358   0.195   1.146  1.00  0.00      P1   H
ATOM    138 HG12 VAL A 361      23.987  -0.587  -0.436  1.00  0.00      P1   H
ATOM    139 HG13 VAL A 361      24.693   0.899   0.285  1.00  0.00      P1   H
ATOM    140  CG2 VAL A 361      21.566  -0.111  -1.058  1.00  0.00      P1   C
ATOM    141 HG21 VAL A 361      22.003  -0.923  -1.679  1.00  0.00      P1   H
ATOM    142 HG22 VAL A 361      21.065  -0.526  -0.158  1.00  0.00      P1   H
ATOM    143 HG23 VAL A 361      20.810   0.336  -1.738  1.00  0.00      P1   H
ATOM    144  C   VAL A 361      23.130   3.239   0.295  1.00  0.00      P1   C
ATOM    145  O   VAL A 361      23.740   3.136   1.376  1.00  0.00      P1   O
ATOM    146  N   PHE A 362      23.409   4.213  -0.627  1.00  0.00      P1   N
ATOM    147  HN  PHE A 362      22.986   4.208  -1.530  1.00  0.00      P1   H
ATOM    148  CA  PHE A 362      24.266   5.305  -0.311  1.00  0.00      P1   C
ATOM    149  HA  PHE A 362      25.191   4.926   0.098  1.00  0.00      P1   H
ATOM    150  CB  PHE A 362      24.495   5.960  -1.744  1.00  0.00      P1   C
ATOM    151  HB1 PHE A 362      24.927   5.120  -2.329  1.00  0.00      P1   H
ATOM    152  HB2 PHE A 362      23.514   6.287  -2.150  1.00  0.00      P1   H
ATOM    153  CG  PHE A 362      25.377   7.141  -1.663  1.00  0.00      P1   C
ATOM    154  CD1 PHE A 362      24.710   8.393  -1.964  1.00  0.00      P1   C
ATOM    155  HD1 PHE A 362      23.680   8.338  -2.286  1.00  0.00      P1   H
ATOM    156  CE1 PHE A 362      25.425   9.558  -1.782  1.00  0.00      P1   C
ATOM    157  HE1 PHE A 362      25.069  10.544  -2.040  1.00  0.00      P1   H
ATOM    158  CZ  PHE A 362      26.688   9.525  -1.249  1.00  0.00      P1   C
ATOM    159  HZ  PHE A 362      27.242  10.441  -1.101  1.00  0.00      P1   H
ATOM    160  CD2 PHE A 362      26.687   7.166  -1.176  1.00  0.00      P1   C
ATOM    161  HD2 PHE A 362      27.131   6.192  -1.023  1.00  0.00      P1   H
ATOM    162  CE2 PHE A 362      27.363   8.382  -0.883  1.00  0.00      P1   C
ATOM    163  HE2 PHE A 362      28.329   8.432  -0.403  1.00  0.00      P1   H
ATOM    164  C   PHE A 362      23.624   6.357   0.677  1.00  0.00      P1   C
ATOM    165  O   PHE A 362      24.243   6.766   1.651  1.00  0.00      P1   O
ATOM    166  N   CYS A 363      22.381   6.829   0.326  1.00  0.00      P1   N
ATOM    167  HN  CYS A 363      21.883   6.487  -0.467  1.00  0.00      P1   H
ATOM    168  CA  CYS A 363      21.606   7.685   1.165  1.00  0.00      P1   C
ATOM    169  HA  CYS A 363      22.203   8.572   1.318  1.00  0.00      P1   H
ATOM    170  CB  CYS A 363      20.275   8.109   0.535  1.00  0.00      P1   C
ATOM    171  HB1 CYS A 363      19.673   7.185   0.397  1.00  0.00      P1   H
ATOM    172  HB2 CYS A 363      19.846   8.891   1.198  1.00  0.00      P1   H
ATOM    173  SG  CYS A 363      20.447   9.070  -1.008  1.00  0.00      P1   S
ATOM    174  HG1 CYS A 363      20.656   7.878  -1.549  1.00  0.00      P1   H
ATOM    175  C   CYS A 363      21.391   7.179   2.625  1.00  0.00      P1   C
ATOM    176  O   CYS A 363      21.757   7.925   3.572  1.00  0.00      P1   O
ATOM    177  N   LEU A 364      21.035   5.888   2.723  1.00  0.00      P1   N
ATOM    178  HN  LEU A 364      20.820   5.323   1.930  1.00  0.00      P1   H
ATOM    179  CA  LEU A 364      20.948   5.367   4.064  1.00  0.00      P1   C
ATOM    180  HA  LEU A 364      20.376   5.966   4.757  1.00  0.00      P1   H
ATOM    181  CB  LEU A 364      20.330   3.985   3.910  1.00  0.00      P1   C
ATOM    182  HB1 LEU A 364      20.729   3.342   3.097  1.00  0.00      P1   H
ATOM    183  HB2 LEU A 364      20.557   3.444   4.853  1.00  0.00      P1   H
ATOM    184  CG  LEU A 364      18.788   4.065   3.829  1.00  0.00      P1   C
ATOM    185  HG  LEU A 364      18.341   4.714   3.044  1.00  0.00      P1   H
ATOM    186  CD1 LEU A 364      18.377   2.612   3.495  1.00  0.00      P1   C
ATOM    187 HD11 LEU A 364      18.910   2.303   2.571  1.00  0.00      P1   H
ATOM    188 HD12 LEU A 364      18.641   1.935   4.337  1.00  0.00      P1   H
ATOM    189 HD13 LEU A 364      17.271   2.524   3.438  1.00  0.00      P1   H
ATOM    190  CD2 LEU A 364      18.117   4.331   5.204  1.00  0.00      P1   C
ATOM    191 HD21 LEU A 364      18.131   5.389   5.539  1.00  0.00      P1   H
ATOM    192 HD22 LEU A 364      17.069   4.058   4.954  1.00  0.00      P1   H
ATOM    193 HD23 LEU A 364      18.487   3.651   6.001  1.00  0.00      P1   H
ATOM    194  C   LEU A 364      22.270   5.208   4.705  1.00  0.00      P1   C
ATOM    195  O   LEU A 364      22.414   5.537   5.884  1.00  0.00      P1   O
ATOM    196  N   SER A 365      23.356   4.700   4.060  1.00  0.00      P1   N
ATOM    197  HN  SER A 365      23.312   4.317   3.140  1.00  0.00      P1   H
ATOM    198  CA  SER A 365      24.681   4.730   4.653  1.00  0.00      P1   C
ATOM    199  HA  SER A 365      24.758   4.202   5.591  1.00  0.00      P1   H
ATOM    200  CB  SER A 365      25.794   4.083   3.748  1.00  0.00      P1   C
ATOM    201  HB1 SER A 365      25.811   4.684   2.813  1.00  0.00      P1   H
ATOM    202  HB2 SER A 365      26.767   3.966   4.271  1.00  0.00      P1   H
ATOM    203  OG  SER A 365      25.354   2.812   3.376  1.00  0.00      P1   O
ATOM    204  HG1 SER A 365      24.928   2.930   2.524  1.00  0.00      P1   H
ATOM    205  C   SER A 365      25.166   6.078   5.138  1.00  0.00      P1   C
ATOM    206  O   SER A 365      25.924   6.192   6.078  1.00  0.00      P1   O
ATOM    207  N   VAL A 366      24.872   7.173   4.369  1.00  0.00      P1   N
ATOM    208  HN  VAL A 366      24.194   7.198   3.638  1.00  0.00      P1   H
ATOM    209  CA  VAL A 366      25.488   8.468   4.763  1.00  0.00      P1   C
ATOM    210  HA  VAL A 366      26.518   8.239   4.998  1.00  0.00      P1   H
ATOM    211  CB  VAL A 366      25.494   9.539   3.658  1.00  0.00      P1   C
ATOM    212  HB  VAL A 366      24.506   9.782   3.214  1.00  0.00      P1   H
ATOM    213  CG1 VAL A 366      26.226  10.774   4.179  1.00  0.00      P1   C
ATOM    214 HG11 VAL A 366      27.254  10.415   4.405  1.00  0.00      P1   H
ATOM    215 HG12 VAL A 366      26.058  11.472   3.332  1.00  0.00      P1   H
ATOM    216 HG13 VAL A 366      25.679  11.189   5.052  1.00  0.00      P1   H
ATOM    217  CG2 VAL A 366      26.481   9.033   2.563  1.00  0.00      P1   C
ATOM    218 HG21 VAL A 366      26.423   9.819   1.779  1.00  0.00      P1   H
ATOM    219 HG22 VAL A 366      27.517   8.909   2.943  1.00  0.00      P1   H
ATOM    220 HG23 VAL A 366      25.972   8.172   2.079  1.00  0.00      P1   H
ATOM    221  C   VAL A 366      24.821   9.033   6.069  1.00  0.00      P1   C
ATOM    222  O   VAL A 366      25.471   9.520   6.988  1.00  0.00      P1   O
ATOM    223  N   PHE A 367      23.450   8.955   6.074  1.00  0.00      P1   N
ATOM    224  HN  PHE A 367      22.879   8.647   5.316  1.00  0.00      P1   H
ATOM    225  CA  PHE A 367      22.634   9.368   7.211  1.00  0.00      P1   C
ATOM    226  HA  PHE A 367      22.796  10.384   7.541  1.00  0.00      P1   H
ATOM    227  CB  PHE A 367      21.110   9.373   6.881  1.00  0.00      P1   C
ATOM    228  HB1 PHE A 367      20.890   8.343   6.531  1.00  0.00      P1   H
ATOM    229  HB2 PHE A 367      20.580   9.556   7.840  1.00  0.00      P1   H
ATOM    230  CG  PHE A 367      20.524  10.325   5.941  1.00  0.00      P1   C
ATOM    231  CD1 PHE A 367      19.823   9.893   4.807  1.00  0.00      P1   C
ATOM    232  HD1 PHE A 367      19.592   8.882   4.507  1.00  0.00      P1   H
ATOM    233  CE1 PHE A 367      19.346  10.822   3.870  1.00  0.00      P1   C
ATOM    234  HE1 PHE A 367      18.876  10.464   2.966  1.00  0.00      P1   H
ATOM    235  CZ  PHE A 367      19.620  12.229   4.058  1.00  0.00      P1   C
ATOM    236  HZ  PHE A 367      19.275  12.855   3.247  1.00  0.00      P1   H
ATOM    237  CD2 PHE A 367      20.819  11.695   6.067  1.00  0.00      P1   C
ATOM    238  HD2 PHE A 367      21.410  12.003   6.916  1.00  0.00      P1   H
ATOM    239  CE2 PHE A 367      20.336  12.636   5.144  1.00  0.00      P1   C
ATOM    240  HE2 PHE A 367      20.454  13.697   5.306  1.00  0.00      P1   H
ATOM    241  C   PHE A 367      22.880   8.386   8.303  1.00  0.00      P1   C
ATOM    242  O   PHE A 367      22.710   8.677   9.497  1.00  0.00      P1   O
ATOM    243  N   ALA A 368      23.245   7.129   8.076  1.00  0.00      P1   N
ATOM    244  HN  ALA A 368      23.207   6.804   7.135  1.00  0.00      P1   H
ATOM    245  CA  ALA A 368      23.550   6.124   9.173  1.00  0.00      P1   C
ATOM    246  HA  ALA A 368      22.693   6.184   9.827  1.00  0.00      P1   H
ATOM    247  CB  ALA A 368      23.676   4.713   8.541  1.00  0.00      P1   C
ATOM    248  HB1 ALA A 368      24.373   4.706   7.675  1.00  0.00      P1   H
ATOM    249  HB2 ALA A 368      24.029   4.001   9.317  1.00  0.00      P1   H
ATOM    250  HB3 ALA A 368      22.670   4.491   8.126  1.00  0.00      P1   H
ATOM    251  C   ALA A 368      24.842   6.475   9.846  1.00  0.00      P1   C
ATOM    252  O   ALA A 368      25.031   6.555  11.018  1.00  0.00      P1   O
ATOM    253  N   LEU A 369      25.808   6.961   9.033  1.00  0.00      P1   N
ATOM    254  HN  LEU A 369      25.637   6.947   8.052  1.00  0.00      P1   H
ATOM    255  CA  LEU A 369      27.025   7.501   9.584  1.00  0.00      P1   C
ATOM    256  HA  LEU A 369      27.431   6.733  10.224  1.00  0.00      P1   H
ATOM    257  CB  LEU A 369      28.082   7.876   8.509  1.00  0.00      P1   C
ATOM    258  HB1 LEU A 369      28.261   6.970   7.891  1.00  0.00      P1   H
ATOM    259  HB2 LEU A 369      27.685   8.667   7.835  1.00  0.00      P1   H
ATOM    260  CG  LEU A 369      29.558   8.088   9.037  1.00  0.00      P1   C
ATOM    261  HG  LEU A 369      29.517   9.025   9.631  1.00  0.00      P1   H
ATOM    262  CD1 LEU A 369      30.160   7.052  10.005  1.00  0.00      P1   C
ATOM    263 HD11 LEU A 369      31.212   7.394  10.100  1.00  0.00      P1   H
ATOM    264 HD12 LEU A 369      29.688   7.077  11.011  1.00  0.00      P1   H
ATOM    265 HD13 LEU A 369      30.210   5.995   9.669  1.00  0.00      P1   H
ATOM    266  CD2 LEU A 369      30.440   8.304   7.841  1.00  0.00      P1   C
ATOM    267 HD21 LEU A 369      31.335   8.851   8.208  1.00  0.00      P1   H
ATOM    268 HD22 LEU A 369      30.825   7.359   7.401  1.00  0.00      P1   H
ATOM    269 HD23 LEU A 369      29.915   8.940   7.097  1.00  0.00      P1   H
ATOM    270  C   LEU A 369      26.820   8.720  10.426  1.00  0.00      P1   C
ATOM    271  O   LEU A 369      27.441   8.875  11.487  1.00  0.00      P1   O
ATOM    272  N   VAL A 370      26.051   9.717   9.879  1.00  0.00      P1   N
ATOM    273  HN  VAL A 370      25.673   9.634   8.959  1.00  0.00      P1   H
ATOM    274  CA  VAL A 370      25.653  10.860  10.656  1.00  0.00      P1   C
ATOM    275  HA  VAL A 370      26.545  11.354  11.011  1.00  0.00      P1   H
ATOM    276  CB  VAL A 370      24.867  11.856   9.715  1.00  0.00      P1   C
ATOM    277  HB  VAL A 370      24.007  11.308   9.273  1.00  0.00      P1   H
ATOM    278  CG1 VAL A 370      24.368  13.046  10.515  1.00  0.00      P1   C
ATOM    279 HG11 VAL A 370      23.915  13.729   9.764  1.00  0.00      P1   H
ATOM    280 HG12 VAL A 370      23.475  12.747  11.104  1.00  0.00      P1   H
ATOM    281 HG13 VAL A 370      25.197  13.523  11.080  1.00  0.00      P1   H
ATOM    282  CG2 VAL A 370      25.894  12.332   8.686  1.00  0.00      P1   C
ATOM    283 HG21 VAL A 370      25.481  13.032   7.930  1.00  0.00      P1   H
ATOM    284 HG22 VAL A 370      26.659  12.960   9.190  1.00  0.00      P1   H
ATOM    285 HG23 VAL A 370      26.404  11.476   8.192  1.00  0.00      P1   H
ATOM    286  C   VAL A 370      24.868  10.503  11.813  1.00  0.00      P1   C
ATOM    287  O   VAL A 370      25.069  11.133  12.899  1.00  0.00      P1   O
ATOM    288  N   GLY A 371      23.958   9.507  11.802  1.00  0.00      P1   N
ATOM    289  HN  GLY A 371      23.717   9.183  10.891  1.00  0.00      P1   H
ATOM    290  CA  GLY A 371      23.084   9.044  12.893  1.00  0.00      P1   C
ATOM    291  HA1 GLY A 371      22.378   8.338  12.481  1.00  0.00      P1   H
ATOM    292  HA2 GLY A 371      22.499   9.847  13.316  1.00  0.00      P1   H
ATOM    293  C   GLY A 371      23.817   8.524  14.078  1.00  0.00      P1   C
ATOM    294  O   GLY A 371      23.410   8.930  15.173  1.00  0.00      P1   O
ATOM    295  N   LEU A 372      24.922   7.830  13.872  1.00  0.00      P1   N
ATOM    296  HN  LEU A 372      25.155   7.631  12.923  1.00  0.00      P1   H
ATOM    297  CA  LEU A 372      25.627   7.335  14.974  1.00  0.00      P1   C
ATOM    298  HA  LEU A 372      24.973   6.788  15.637  1.00  0.00      P1   H
ATOM    299  CB  LEU A 372      26.872   6.404  14.661  1.00  0.00      P1   C
ATOM    300  HB1 LEU A 372      27.577   6.981  14.025  1.00  0.00      P1   H
ATOM    301  HB2 LEU A 372      27.398   5.999  15.551  1.00  0.00      P1   H
ATOM    302  CG  LEU A 372      26.510   5.196  13.825  1.00  0.00      P1   C
ATOM    303  HG  LEU A 372      26.039   5.523  12.873  1.00  0.00      P1   H
ATOM    304  CD1 LEU A 372      27.740   4.457  13.304  1.00  0.00      P1   C
ATOM    305 HD11 LEU A 372      28.407   4.231  14.164  1.00  0.00      P1   H
ATOM    306 HD12 LEU A 372      27.477   3.496  12.811  1.00  0.00      P1   H
ATOM    307 HD13 LEU A 372      28.238   5.109  12.556  1.00  0.00      P1   H
ATOM    308  CD2 LEU A 372      25.649   4.265  14.661  1.00  0.00      P1   C
ATOM    309 HD21 LEU A 372      25.628   3.294  14.123  1.00  0.00      P1   H
ATOM    310 HD22 LEU A 372      25.980   4.190  15.719  1.00  0.00      P1   H
ATOM    311 HD23 LEU A 372      24.637   4.722  14.691  1.00  0.00      P1   H
ATOM    312  C   LEU A 372      26.198   8.394  15.899  1.00  0.00      P1   C
ATOM    313  O   LEU A 372      26.229   8.201  17.126  1.00  0.00      P1   O
ATOM    314  N   GLN A 373      26.734   9.524  15.255  1.00  0.00      P1   N
ATOM    315  HN  GLN A 373      26.658   9.708  14.278  1.00  0.00      P1   H
ATOM    316  CA  GLN A 373      27.454  10.612  15.860  1.00  0.00      P1   C
ATOM    317  HA  GLN A 373      27.965  10.219  16.726  1.00  0.00      P1   H
ATOM    318  CB  GLN A 373      28.445  11.303  14.787  1.00  0.00      P1   C
ATOM    319  HB1 GLN A 373      27.886  11.686  13.907  1.00  0.00      P1   H
ATOM    320  HB2 GLN A 373      28.930  12.130  15.349  1.00  0.00      P1   H
ATOM    321  CG  GLN A 373      29.572  10.335  14.267  1.00  0.00      P1   C
ATOM    322  HG1 GLN A 373      30.300  10.041  15.053  1.00  0.00      P1   H
ATOM    323  HG2 GLN A 373      28.999   9.461  13.890  1.00  0.00      P1   H
ATOM    324  CD  GLN A 373      30.412  10.858  13.110  1.00  0.00      P1   C
ATOM    325  OE1 GLN A 373      31.165  11.860  13.246  1.00  0.00      P1   O
ATOM    326  NE2 GLN A 373      30.319  10.150  11.914  1.00  0.00      P1   N
ATOM    327 HE21 GLN A 373      30.761  10.412  11.057  1.00  0.00      P1   H
ATOM    328 HE22 GLN A 373      29.626   9.434  11.823  1.00  0.00      P1   H
ATOM    329  C   GLN A 373      26.500  11.629  16.486  1.00  0.00      P1   C
ATOM    330  O   GLN A 373      26.646  12.189  17.606  1.00  0.00      P1   O
ATOM    331  N   LEU A 374      25.346  11.869  15.763  1.00  0.00      P1   N
ATOM    332  HN  LEU A 374      25.156  11.523  14.847  1.00  0.00      P1   H
ATOM    333  CA  LEU A 374      24.347  12.851  16.077  1.00  0.00      P1   C
ATOM    334  HA  LEU A 374      24.841  13.752  16.409  1.00  0.00      P1   H
ATOM    335  CB  LEU A 374      23.466  13.051  14.849  1.00  0.00      P1   C
ATOM    336  HB1 LEU A 374      24.027  13.432  13.970  1.00  0.00      P1   H
ATOM    337  HB2 LEU A 374      23.039  12.109  14.443  1.00  0.00      P1   H
ATOM    338  CG  LEU A 374      22.319  14.040  15.138  1.00  0.00      P1   C
ATOM    339  HG  LEU A 374      21.640  13.705  15.950  1.00  0.00      P1   H
ATOM    340  CD1 LEU A 374      22.853  15.434  15.531  1.00  0.00      P1   C
ATOM    341 HD11 LEU A 374      21.979  16.067  15.795  1.00  0.00      P1   H
ATOM    342 HD12 LEU A 374      23.476  15.322  16.444  1.00  0.00      P1   H
ATOM    343 HD13 LEU A 374      23.483  15.795  14.689  1.00  0.00      P1   H
ATOM    344  CD2 LEU A 374      21.579  14.259  13.841  1.00  0.00      P1   C
ATOM    345 HD21 LEU A 374      21.147  13.344  13.384  1.00  0.00      P1   H
ATOM    346 HD22 LEU A 374      20.694  14.871  14.122  1.00  0.00      P1   H
ATOM    347 HD23 LEU A 374      22.218  14.805  13.115  1.00  0.00      P1   H
ATOM    348  C   LEU A 374      23.558  12.499  17.333  1.00  0.00      P1   C
ATOM    349  O   LEU A 374      23.375  13.363  18.212  1.00  0.00      P1   O
ATOM    350  N   PHE A 375      23.117  11.214  17.590  1.00  0.00      P1   N
ATOM    351  HN  PHE A 375      23.301  10.492  16.928  1.00  0.00      P1   H
ATOM    352  CA  PHE A 375      22.356  10.809  18.753  1.00  0.00      P1   C
ATOM    353  HA  PHE A 375      22.177  11.749  19.253  1.00  0.00      P1   H
ATOM    354  CB  PHE A 375      21.075  10.093  18.366  1.00  0.00      P1   C
ATOM    355  HB1 PHE A 375      21.245   9.213  17.710  1.00  0.00      P1   H
ATOM    356  HB2 PHE A 375      20.529   9.761  19.274  1.00  0.00      P1   H
ATOM    357  CG  PHE A 375      20.160  11.055  17.594  1.00  0.00      P1   C
ATOM    358  CD1 PHE A 375      19.518  12.167  18.225  1.00  0.00      P1   C
ATOM    359  HD1 PHE A 375      19.809  12.393  19.240  1.00  0.00      P1   H
ATOM    360  CE1 PHE A 375      18.724  12.984  17.483  1.00  0.00      P1   C
ATOM    361  HE1 PHE A 375      18.150  13.681  18.075  1.00  0.00      P1   H
ATOM    362  CZ  PHE A 375      18.549  12.814  16.131  1.00  0.00      P1   C
ATOM    363  HZ  PHE A 375      17.905  13.487  15.586  1.00  0.00      P1   H
ATOM    364  CD2 PHE A 375      20.133  10.982  16.208  1.00  0.00      P1   C
ATOM    365  HD2 PHE A 375      20.673  10.155  15.771  1.00  0.00      P1   H
ATOM    366  CE2 PHE A 375      19.286  11.848  15.456  1.00  0.00      P1   C
ATOM    367  HE2 PHE A 375      19.298  11.862  14.375  1.00  0.00      P1   H
ATOM    368  C   PHE A 375      23.139   9.910  19.699  1.00  0.00      P1   C
ATOM    369  O   PHE A 375      22.637   9.180  20.564  1.00  0.00      P1   O
ATOM    370  N   MET A 376      24.490   9.938  19.535  1.00  0.00      P1   N
ATOM    371  HN  MET A 376      24.884  10.533  18.840  1.00  0.00      P1   H
ATOM    372  CA  MET A 376      25.474   9.096  20.183  1.00  0.00      P1   C
ATOM    373  HA  MET A 376      25.627   8.168  19.651  1.00  0.00      P1   H
ATOM    374  CB  MET A 376      26.823   9.833  20.063  1.00  0.00      P1   C
ATOM    375  HB1 MET A 376      27.121   9.873  18.993  1.00  0.00      P1   H
ATOM    376  HB2 MET A 376      26.725  10.826  20.550  1.00  0.00      P1   H
ATOM    377  CG  MET A 376      28.027   9.223  20.796  1.00  0.00      P1   C
ATOM    378  HG1 MET A 376      27.811   9.186  21.886  1.00  0.00      P1   H
ATOM    379  HG2 MET A 376      28.113   8.166  20.465  1.00  0.00      P1   H
ATOM    380  SD  MET A 376      29.529  10.167  20.427  1.00  0.00      P1   S
ATOM    381  CE  MET A 376      30.547   9.225  21.699  1.00  0.00      P1   C
ATOM    382  HE1 MET A 376      31.442   9.740  22.109  1.00  0.00      P1   H
ATOM    383  HE2 MET A 376      29.885   8.962  22.553  1.00  0.00      P1   H
ATOM    384  HE3 MET A 376      30.977   8.263  21.348  1.00  0.00      P1   H
ATOM    385  C   MET A 376      25.256   9.012  21.710  1.00  0.00      P1   C
ATOM    386  O   MET A 376      25.163   7.945  22.365  1.00  0.00      P1   O
ATOM    387  N   ILE A 377      25.217  10.151  22.422  1.00  0.00      P1   N
ATOM    388  HN  ILE A 377      25.166  11.043  21.980  1.00  0.00      P1   H
ATOM    389  CA  ILE A 377      25.118  10.223  23.926  1.00  0.00      P1   C
ATOM    390  HA  ILE A 377      25.454   9.333  24.436  1.00  0.00      P1   H
ATOM    391  CB  ILE A 377      25.758  11.574  24.343  1.00  0.00      P1   C
ATOM    392  HB  ILE A 377      25.080  12.296  23.840  1.00  0.00      P1   H
ATOM    393  CG2 ILE A 377      25.739  11.756  25.848  1.00  0.00      P1   C
ATOM    394 HG21 ILE A 377      24.768  12.063  26.291  1.00  0.00      P1   H
ATOM    395 HG22 ILE A 377      26.103  10.886  26.435  1.00  0.00      P1   H
ATOM    396 HG23 ILE A 377      26.435  12.592  26.076  1.00  0.00      P1   H
ATOM    397  CG1 ILE A 377      27.142  11.750  23.717  1.00  0.00      P1   C
ATOM    398 HG11 ILE A 377      27.204  11.702  22.608  1.00  0.00      P1   H
ATOM    399 HG12 ILE A 377      27.410  12.785  24.020  1.00  0.00      P1   H
ATOM    400  CD  ILE A 377      28.251  10.775  24.237  1.00  0.00      P1   C
ATOM    401  HD1 ILE A 377      29.227  10.808  23.707  1.00  0.00      P1   H
ATOM    402  HD2 ILE A 377      28.461  10.941  25.315  1.00  0.00      P1   H
ATOM    403  HD3 ILE A 377      27.928   9.728  24.059  1.00  0.00      P1   H
ATOM    404  C   ILE A 377      23.620  10.174  24.315  1.00  0.00      P1   C
ATOM    405  O   ILE A 377      23.310  10.169  25.527  1.00  0.00      P1   O
ATOM    406  N   ASN A 378      22.629  10.119  23.389  1.00  0.00      P1   N
ATOM    407  HN  ASN A 378      22.827   9.944  22.428  1.00  0.00      P1   H
ATOM    408  CA  ASN A 378      21.234  10.190  23.715  1.00  0.00      P1   C
ATOM    409  HA  ASN A 378      21.107  10.388  24.768  1.00  0.00      P1   H
ATOM    410  CB  ASN A 378      20.554  11.266  22.848  1.00  0.00      P1   C
ATOM    411  HB1 ASN A 378      20.478  10.875  21.811  1.00  0.00      P1   H
ATOM    412  HB2 ASN A 378      19.510  11.432  23.187  1.00  0.00      P1   H
ATOM    413  CG  ASN A 378      21.296  12.592  22.645  1.00  0.00      P1   C
ATOM    414  OD1 ASN A 378      21.599  12.896  21.459  1.00  0.00      P1   O
ATOM    415  ND2 ASN A 378      21.511  13.428  23.718  1.00  0.00      P1   N
ATOM    416 HD21 ASN A 378      21.973  14.293  23.522  1.00  0.00      P1   H
ATOM    417 HD22 ASN A 378      21.478  13.098  24.662  1.00  0.00      P1   H
ATOM    418  C   ASN A 378      20.351   9.030  23.486  1.00  0.00      P1   C
ATOM    419  O   ASN A 378      19.212   9.005  23.955  1.00  0.00      P1   O
ATOM    420  N   ASP A 379      20.915   7.964  22.898  1.00  0.00      P1   N
ATOM    421  HN  ASP A 379      21.844   8.108  22.565  1.00  0.00      P1   H
ATOM    422  CA  ASP A 379      20.237   6.735  22.569  1.00  0.00      P1   C
ATOM    423  HA  ASP A 379      19.470   6.717  23.329  1.00  0.00      P1   H
ATOM    424  CB  ASP A 379      19.807   6.712  21.104  1.00  0.00      P1   C
ATOM    425  HB1 ASP A 379      19.272   7.666  20.909  1.00  0.00      P1   H
ATOM    426  HB2 ASP A 379      20.710   6.738  20.459  1.00  0.00      P1   H
ATOM    427  CG  ASP A 379      18.985   5.497  20.670  1.00  0.00      P1   C
ATOM    428  OD1 ASP A 379      18.367   4.795  21.568  1.00  0.00      P1   O
ATOM    429  OD2 ASP A 379      19.019   5.247  19.432  1.00  0.00      P1   O
ATOM    430  C   ASP A 379      21.186   5.533  22.767  1.00  0.00      P1   C
ATOM    431  O   ASP A 379      22.448   5.561  22.694  1.00  0.00      P1   O
ATOM    432  N   THR A 380      20.599   4.338  23.025  1.00  0.00      P1   N
ATOM    433  HN  THR A 380      19.602   4.317  23.016  1.00  0.00      P1   H
ATOM    434  CA  THR A 380      21.396   3.046  23.258  1.00  0.00      P1   C
ATOM    435  HA  THR A 380      22.417   3.223  22.958  1.00  0.00      P1   H
ATOM    436  CB  THR A 380      21.301   2.592  24.694  1.00  0.00      P1   C
ATOM    437  HB  THR A 380      21.913   1.714  24.995  1.00  0.00      P1   H
ATOM    438  OG1 THR A 380      19.985   2.323  25.137  1.00  0.00      P1   O
ATOM    439  HG1 THR A 380      20.079   1.714  25.873  1.00  0.00      P1   H
ATOM    440  CG2 THR A 380      21.767   3.737  25.518  1.00  0.00      P1   C
ATOM    441 HG21 THR A 380      21.733   3.326  26.549  1.00  0.00      P1   H
ATOM    442 HG22 THR A 380      22.798   4.026  25.223  1.00  0.00      P1   H
ATOM    443 HG23 THR A 380      21.025   4.545  25.341  1.00  0.00      P1   H
ATOM    444  C   THR A 380      20.851   1.889  22.304  1.00  0.00      P1   C
ATOM    445  O   THR A 380      21.419   0.817  22.368  1.00  0.00      P1   O
ATOM    446  N   TRP A 381      19.787   2.057  21.488  1.00  0.00      P1   N
ATOM    447  HN  TRP A 381      19.465   2.984  21.316  1.00  0.00      P1   H
ATOM    448  CA  TRP A 381      19.198   0.868  20.905  1.00  0.00      P1   C
ATOM    449  HA  TRP A 381      19.967   0.132  20.724  1.00  0.00      P1   H
ATOM    450  CB  TRP A 381      18.132   0.229  21.808  1.00  0.00      P1   C
ATOM    451  HB1 TRP A 381      18.574   0.331  22.822  1.00  0.00      P1   H
ATOM    452  HB2 TRP A 381      17.239   0.889  21.830  1.00  0.00      P1   H
ATOM    453  CG  TRP A 381      17.779  -1.225  21.603  1.00  0.00      P1   C
ATOM    454  CD1 TRP A 381      16.742  -1.670  20.885  1.00  0.00      P1   C
ATOM    455  HD1 TRP A 381      16.065  -1.156  20.217  1.00  0.00      P1   H
ATOM    456  NE1 TRP A 381      16.702  -3.079  21.010  1.00  0.00      P1   N
ATOM    457  HE1 TRP A 381      15.993  -3.687  20.725  1.00  0.00      P1   H
ATOM    458  CE2 TRP A 381      17.773  -3.444  21.697  1.00  0.00      P1   C
ATOM    459  CD2 TRP A 381      18.511  -2.286  22.084  1.00  0.00      P1   C
ATOM    460  CE3 TRP A 381      19.705  -2.368  22.778  1.00  0.00      P1   C
ATOM    461  HE3 TRP A 381      20.148  -1.490  23.223  1.00  0.00      P1   H
ATOM    462  CZ3 TRP A 381      20.191  -3.667  23.006  1.00  0.00      P1   C
ATOM    463  HZ3 TRP A 381      21.056  -3.748  23.647  1.00  0.00      P1   H
ATOM    464  CZ2 TRP A 381      18.280  -4.717  22.025  1.00  0.00      P1   C
ATOM    465  HZ2 TRP A 381      17.726  -5.616  21.798  1.00  0.00      P1   H
ATOM    466  CH2 TRP A 381      19.534  -4.847  22.657  1.00  0.00      P1   C
ATOM    467  HH2 TRP A 381      19.913  -5.841  22.843  1.00  0.00      P1   H
ATOM    468  C   TRP A 381      18.617   1.101  19.459  1.00  0.00      P1   C
ATOM    469  O   TRP A 381      18.190   0.136  18.808  1.00  0.00      P1   O
ATOM    470  N   ASN A 382      18.672   2.327  18.809  1.00  0.00      P1   N
ATOM    471  HN  ASN A 382      18.769   3.158  19.351  1.00  0.00      P1   H
ATOM    472  CA  ASN A 382      18.550   2.486  17.370  1.00  0.00      P1   C
ATOM    473  HA  ASN A 382      18.357   1.535  16.898  1.00  0.00      P1   H
ATOM    474  CB  ASN A 382      17.441   3.480  16.951  1.00  0.00      P1   C
ATOM    475  HB1 ASN A 382      17.603   4.506  17.344  1.00  0.00      P1   H
ATOM    476  HB2 ASN A 382      17.392   3.671  15.858  1.00  0.00      P1   H
ATOM    477  CG  ASN A 382      16.075   3.148  17.568  1.00  0.00      P1   C
ATOM    478  OD1 ASN A 382      15.420   3.894  18.270  1.00  0.00      P1   O
ATOM    479  ND2 ASN A 382      15.604   1.890  17.357  1.00  0.00      P1   N
ATOM    480 HD21 ASN A 382      14.875   1.471  17.899  1.00  0.00      P1   H
ATOM    481 HD22 ASN A 382      15.952   1.288  16.637  1.00  0.00      P1   H
ATOM    482  C   ASN A 382      19.842   2.909  16.843  1.00  0.00      P1   C
ATOM    483  O   ASN A 382      20.408   2.278  15.912  1.00  0.00      P1   O
ATOM    484  N   TYR A 383      20.445   4.005  17.340  1.00  0.00      P1   N
ATOM    485  HN  TYR A 383      19.965   4.493  18.065  1.00  0.00      P1   H
ATOM    486  CA  TYR A 383      21.600   4.676  16.705  1.00  0.00      P1   C
ATOM    487  HA  TYR A 383      21.740   4.332  15.691  1.00  0.00      P1   H
ATOM    488  CB  TYR A 383      21.414   6.212  16.751  1.00  0.00      P1   C
ATOM    489  HB1 TYR A 383      21.110   6.553  17.764  1.00  0.00      P1   H
ATOM    490  HB2 TYR A 383      22.339   6.779  16.514  1.00  0.00      P1   H
ATOM    491  CG  TYR A 383      20.205   6.599  15.845  1.00  0.00      P1   C
ATOM    492  CD1 TYR A 383      19.080   6.955  16.473  1.00  0.00      P1   C
ATOM    493  HD1 TYR A 383      19.058   6.880  17.550  1.00  0.00      P1   H
ATOM    494  CE1 TYR A 383      17.967   7.416  15.675  1.00  0.00      P1   C
ATOM    495  HE1 TYR A 383      17.073   7.596  16.253  1.00  0.00      P1   H
ATOM    496  CZ  TYR A 383      18.122   7.631  14.320  1.00  0.00      P1   C
ATOM    497  OH  TYR A 383      16.999   8.141  13.543  1.00  0.00      P1   O
ATOM    498  HH  TYR A 383      16.355   8.453  14.183  1.00  0.00      P1   H
ATOM    499  CD2 TYR A 383      20.332   6.577  14.433  1.00  0.00      P1   C
ATOM    500  HD2 TYR A 383      21.205   6.179  13.937  1.00  0.00      P1   H
ATOM    501  CE2 TYR A 383      19.327   7.174  13.687  1.00  0.00      P1   C
ATOM    502  HE2 TYR A 383      19.292   7.086  12.611  1.00  0.00      P1   H
ATOM    503  C   TYR A 383      22.858   4.247  17.422  1.00  0.00      P1   C
ATOM    504  O   TYR A 383      23.897   4.912  17.406  1.00  0.00      P1   O
ATOM    505  N   ASP A 384      22.720   3.162  18.153  1.00  0.00      P1   N
ATOM    506  HN  ASP A 384      21.840   2.701  18.234  1.00  0.00      P1   H
ATOM    507  CA  ASP A 384      23.869   2.514  18.880  1.00  0.00      P1   C
ATOM    508  HA  ASP A 384      24.264   3.319  19.482  1.00  0.00      P1   H
ATOM    509  CB  ASP A 384      23.340   1.436  19.907  1.00  0.00      P1   C
ATOM    510  HB1 ASP A 384      22.758   2.106  20.576  1.00  0.00      P1   H
ATOM    511  HB2 ASP A 384      22.663   0.727  19.384  1.00  0.00      P1   H
ATOM    512  CG  ASP A 384      24.547   0.827  20.522  1.00  0.00      P1   C
ATOM    513  OD1 ASP A 384      25.052   1.358  21.517  1.00  0.00      P1   O
ATOM    514  OD2 ASP A 384      25.084  -0.285  20.039  1.00  0.00      P1   O
ATOM    515  C   ASP A 384      24.987   2.063  17.934  1.00  0.00      P1   C
ATOM    516  O   ASP A 384      26.206   2.326  18.039  1.00  0.00      P1   O
ATOM    517  N   THR A 385      24.629   1.358  16.834  1.00  0.00      P1   N
ATOM    518  HN  THR A 385      23.641   1.359  16.705  1.00  0.00      P1   H
ATOM    519  CA  THR A 385      25.488   0.629  15.990  1.00  0.00      P1   C
ATOM    520  HA  THR A 385      26.494   1.018  15.946  1.00  0.00      P1   H
ATOM    521  CB  THR A 385      25.524  -0.861  16.279  1.00  0.00      P1   C
ATOM    522  HB  THR A 385      25.528  -0.929  17.388  1.00  0.00      P1   H
ATOM    523  OG1 THR A 385      26.801  -1.358  15.875  1.00  0.00      P1   O
ATOM    524  HG1 THR A 385      26.957  -2.062  16.510  1.00  0.00      P1   H
ATOM    525  CG2 THR A 385      24.418  -1.812  15.804  1.00  0.00      P1   C
ATOM    526 HG21 THR A 385      23.495  -1.360  16.226  1.00  0.00      P1   H
ATOM    527 HG22 THR A 385      24.360  -1.954  14.704  1.00  0.00      P1   H
ATOM    528 HG23 THR A 385      24.573  -2.832  16.215  1.00  0.00      P1   H
ATOM    529  C   THR A 385      24.978   0.840  14.609  1.00  0.00      P1   C
ATOM    530  O   THR A 385      23.793   1.070  14.404  1.00  0.00      P1   O
ATOM    531  N   PHE A 386      25.880   0.825  13.581  1.00  0.00      P1   N
ATOM    532  HN  PHE A 386      26.825   0.594  13.801  1.00  0.00      P1   H
ATOM    533  CA  PHE A 386      25.598   1.127  12.167  1.00  0.00      P1   C
ATOM    534  HA  PHE A 386      25.332   2.172  12.122  1.00  0.00      P1   H
ATOM    535  CB  PHE A 386      26.886   0.815  11.312  1.00  0.00      P1   C
ATOM    536  HB1 PHE A 386      27.716   1.320  11.851  1.00  0.00      P1   H
ATOM    537  HB2 PHE A 386      27.233  -0.235  11.202  1.00  0.00      P1   H
ATOM    538  CG  PHE A 386      26.779   1.495   9.919  1.00  0.00      P1   C
ATOM    539  CD1 PHE A 386      27.156   2.775   9.693  1.00  0.00      P1   C
ATOM    540  HD1 PHE A 386      27.357   3.469  10.497  1.00  0.00      P1   H
ATOM    541  CE1 PHE A 386      27.011   3.287   8.327  1.00  0.00      P1   C
ATOM    542  HE1 PHE A 386      27.335   4.285   8.075  1.00  0.00      P1   H
ATOM    543  CZ  PHE A 386      26.452   2.457   7.323  1.00  0.00      P1   C
ATOM    544  HZ  PHE A 386      26.257   2.795   6.316  1.00  0.00      P1   H
ATOM    545  CD2 PHE A 386      26.348   0.641   8.853  1.00  0.00      P1   C
ATOM    546  HD2 PHE A 386      26.166  -0.415   8.984  1.00  0.00      P1   H
ATOM    547  CE2 PHE A 386      26.062   1.111   7.577  1.00  0.00      P1   C
ATOM    548  HE2 PHE A 386      25.899   0.422   6.762  1.00  0.00      P1   H
ATOM    549  C   PHE A 386      24.465   0.386  11.538  1.00  0.00      P1   C
ATOM    550  O   PHE A 386      23.623   0.963  10.859  1.00  0.00      P1   O
ATOM    551  N   SER A 387      24.327  -0.903  11.803  1.00  0.00      P1   N
ATOM    552  HN  SER A 387      25.111  -1.203  12.341  1.00  0.00      P1   H
ATOM    553  CA  SER A 387      23.343  -1.778  11.249  1.00  0.00      P1   C
ATOM    554  HA  SER A 387      23.330  -1.583  10.187  1.00  0.00      P1   H
ATOM    555  CB  SER A 387      23.659  -3.302  11.528  1.00  0.00      P1   C
ATOM    556  HB1 SER A 387      22.946  -3.834  10.863  1.00  0.00      P1   H
ATOM    557  HB2 SER A 387      24.692  -3.536  11.191  1.00  0.00      P1   H
ATOM    558  OG  SER A 387      23.495  -3.736  12.882  1.00  0.00      P1   O
ATOM    559  HG1 SER A 387      24.015  -4.537  12.970  1.00  0.00      P1   H
ATOM    560  C   SER A 387      21.920  -1.612  11.729  1.00  0.00      P1   C
ATOM    561  O   SER A 387      21.000  -1.689  10.931  1.00  0.00      P1   O
ATOM    562  N   TRP A 388      21.713  -1.371  13.037  1.00  0.00      P1   N
ATOM    563  HN  TRP A 388      22.443  -1.557  13.691  1.00  0.00      P1   H
ATOM    564  CA  TRP A 388      20.427  -1.044  13.631  1.00  0.00      P1   C
ATOM    565  HA  TRP A 388      19.656  -1.783  13.465  1.00  0.00      P1   H
ATOM    566  CB  TRP A 388      20.524  -1.181  15.184  1.00  0.00      P1   C
ATOM    567  HB1 TRP A 388      21.430  -0.621  15.501  1.00  0.00      P1   H
ATOM    568  HB2 TRP A 388      19.632  -0.777  15.710  1.00  0.00      P1   H
ATOM    569  CG  TRP A 388      20.832  -2.564  15.899  1.00  0.00      P1   C
ATOM    570  CD1 TRP A 388      21.163  -3.797  15.345  1.00  0.00      P1   C
ATOM    571  HD1 TRP A 388      21.195  -3.932  14.274  1.00  0.00      P1   H
ATOM    572  NE1 TRP A 388      21.535  -4.643  16.331  1.00  0.00      P1   N
ATOM    573  HE1 TRP A 388      21.907  -5.536  16.206  1.00  0.00      P1   H
ATOM    574  CE2 TRP A 388      21.480  -3.992  17.539  1.00  0.00      P1   C
ATOM    575  CD2 TRP A 388      21.111  -2.649  17.302  1.00  0.00      P1   C
ATOM    576  CE3 TRP A 388      21.129  -1.655  18.275  1.00  0.00      P1   C
ATOM    577  HE3 TRP A 388      20.995  -0.629  17.969  1.00  0.00      P1   H
ATOM    578  CZ3 TRP A 388      21.369  -2.112  19.605  1.00  0.00      P1   C
ATOM    579  HZ3 TRP A 388      21.506  -1.494  20.480  1.00  0.00      P1   H
ATOM    580  CZ2 TRP A 388      21.886  -4.382  18.785  1.00  0.00      P1   C
ATOM    581  HZ2 TRP A 388      22.289  -5.355  19.025  1.00  0.00      P1   H
ATOM    582  CH2 TRP A 388      21.835  -3.448  19.734  1.00  0.00      P1   C
ATOM    583  HH2 TRP A 388      21.960  -3.769  20.757  1.00  0.00      P1   H
ATOM    584  C   TRP A 388      19.918   0.344  13.157  1.00  0.00      P1   C
ATOM    585  O   TRP A 388      18.711   0.591  12.936  1.00  0.00      P1   O
ATOM    586  N   ALA A 389      20.885   1.259  13.114  1.00  0.00      P1   N
ATOM    587  HN  ALA A 389      21.808   1.015  13.400  1.00  0.00      P1   H
ATOM    588  CA  ALA A 389      20.778   2.671  12.539  1.00  0.00      P1   C
ATOM    589  HA  ALA A 389      19.969   3.083  13.124  1.00  0.00      P1   H
ATOM    590  CB  ALA A 389      22.169   3.466  12.773  1.00  0.00      P1   C
ATOM    591  HB1 ALA A 389      22.479   3.534  13.838  1.00  0.00      P1   H
ATOM    592  HB2 ALA A 389      22.858   2.752  12.277  1.00  0.00      P1   H
ATOM    593  HB3 ALA A 389      22.233   4.454  12.267  1.00  0.00      P1   H
ATOM    594  C   ALA A 389      20.324   2.804  11.168  1.00  0.00      P1   C
ATOM    595  O   ALA A 389      19.426   3.552  10.880  1.00  0.00      P1   O
ATOM    596  N   PHE A 390      20.950   1.923  10.295  1.00  0.00      P1   N
ATOM    597  HN  PHE A 390      21.697   1.357  10.633  1.00  0.00      P1   H
ATOM    598  CA  PHE A 390      20.593   1.829   8.897  1.00  0.00      P1   C
ATOM    599  HA  PHE A 390      20.640   2.871   8.619  1.00  0.00      P1   H
ATOM    600  CB  PHE A 390      21.569   0.802   8.266  1.00  0.00      P1   C
ATOM    601  HB1 PHE A 390      22.640   1.079   8.369  1.00  0.00      P1   H
ATOM    602  HB2 PHE A 390      21.512  -0.210   8.720  1.00  0.00      P1   H
ATOM    603  CG  PHE A 390      21.353   0.649   6.717  1.00  0.00      P1   C
ATOM    604  CD1 PHE A 390      20.590  -0.455   6.307  1.00  0.00      P1   C
ATOM    605  HD1 PHE A 390      20.020  -1.019   7.031  1.00  0.00      P1   H
ATOM    606  CE1 PHE A 390      20.543  -0.830   4.934  1.00  0.00      P1   C
ATOM    607  HE1 PHE A 390      19.938  -1.673   4.633  1.00  0.00      P1   H
ATOM    608  CZ  PHE A 390      21.386  -0.192   4.036  1.00  0.00      P1   C
ATOM    609  HZ  PHE A 390      21.390  -0.436   2.984  1.00  0.00      P1   H
ATOM    610  CD2 PHE A 390      22.135   1.378   5.765  1.00  0.00      P1   C
ATOM    611  HD2 PHE A 390      22.652   2.247   6.147  1.00  0.00      P1   H
ATOM    612  CE2 PHE A 390      22.231   0.874   4.451  1.00  0.00      P1   C
ATOM    613  HE2 PHE A 390      22.798   1.373   3.679  1.00  0.00      P1   H
ATOM    614  C   PHE A 390      19.154   1.352   8.693  1.00  0.00      P1   C
ATOM    615  O   PHE A 390      18.447   1.874   7.850  1.00  0.00      P1   O
ATOM    616  N   LEU A 391      18.649   0.349   9.519  1.00  0.00      P1   N
ATOM    617  HN  LEU A 391      19.291  -0.176  10.073  1.00  0.00      P1   H
ATOM    618  CA  LEU A 391      17.308  -0.194   9.437  1.00  0.00      P1   C
ATOM    619  HA  LEU A 391      16.945  -0.397   8.441  1.00  0.00      P1   H
ATOM    620  CB  LEU A 391      17.223  -1.459  10.302  1.00  0.00      P1   C
ATOM    621  HB1 LEU A 391      17.933  -2.262  10.010  1.00  0.00      P1   H
ATOM    622  HB2 LEU A 391      17.549  -1.175  11.325  1.00  0.00      P1   H
ATOM    623  CG  LEU A 391      15.832  -1.918  10.269  1.00  0.00      P1   C
ATOM    624  HG  LEU A 391      15.109  -1.250  10.783  1.00  0.00      P1   H
ATOM    625  CD1 LEU A 391      15.417  -2.411   8.876  1.00  0.00      P1   C
ATOM    626 HD11 LEU A 391      14.920  -1.611   8.286  1.00  0.00      P1   H
ATOM    627 HD12 LEU A 391      16.299  -2.853   8.367  1.00  0.00      P1   H
ATOM    628 HD13 LEU A 391      14.691  -3.242   9.013  1.00  0.00      P1   H
ATOM    629  CD2 LEU A 391      15.838  -3.172  11.194  1.00  0.00      P1   C
ATOM    630 HD21 LEU A 391      14.802  -3.534  11.366  1.00  0.00      P1   H
ATOM    631 HD22 LEU A 391      16.523  -3.980  10.862  1.00  0.00      P1   H
ATOM    632 HD23 LEU A 391      16.121  -2.833  12.214  1.00  0.00      P1   H
ATOM    633  C   LEU A 391      16.266   0.900   9.928  1.00  0.00      P1   C
ATOM    634  O   LEU A 391      15.205   1.001   9.290  1.00  0.00      P1   O
ATOM    635  N   ALA A 392      16.566   1.694  10.948  1.00  0.00      P1   N
ATOM    636  HN  ALA A 392      17.494   1.667  11.313  1.00  0.00      P1   H
ATOM    637  CA  ALA A 392      15.763   2.704  11.510  1.00  0.00      P1   C
ATOM    638  HA  ALA A 392      14.798   2.243  11.661  1.00  0.00      P1   H
ATOM    639  CB  ALA A 392      16.494   3.254  12.741  1.00  0.00      P1   C
ATOM    640  HB1 ALA A 392      15.754   3.960  13.178  1.00  0.00      P1   H
ATOM    641  HB2 ALA A 392      16.751   2.443  13.456  1.00  0.00      P1   H
ATOM    642  HB3 ALA A 392      17.414   3.840  12.533  1.00  0.00      P1   H
ATOM    643  C   ALA A 392      15.519   3.829  10.573  1.00  0.00      P1   C
ATOM    644  O   ALA A 392      14.408   4.372  10.374  1.00  0.00      P1   O
ATOM    645  N   LEU A 393      16.545   4.220   9.772  1.00  0.00      P1   N
ATOM    646  HN  LEU A 393      17.409   3.728   9.838  1.00  0.00      P1   H
ATOM    647  CA  LEU A 393      16.445   5.179   8.661  1.00  0.00      P1   C
ATOM    648  HA  LEU A 393      15.994   6.100   9.002  1.00  0.00      P1   H
ATOM    649  CB  LEU A 393      17.829   5.533   8.223  1.00  0.00      P1   C
ATOM    650  HB1 LEU A 393      18.388   4.608   7.967  1.00  0.00      P1   H
ATOM    651  HB2 LEU A 393      17.796   6.140   7.292  1.00  0.00      P1   H
ATOM    652  CG  LEU A 393      18.613   6.369   9.220  1.00  0.00      P1   C
ATOM    653  HG  LEU A 393      18.578   5.988  10.262  1.00  0.00      P1   H
ATOM    654  CD1 LEU A 393      20.073   6.299   9.039  1.00  0.00      P1   C
ATOM    655 HD11 LEU A 393      20.545   6.676   9.971  1.00  0.00      P1   H
ATOM    656 HD12 LEU A 393      20.370   5.247   8.838  1.00  0.00      P1   H
ATOM    657 HD13 LEU A 393      20.457   6.977   8.247  1.00  0.00      P1   H
ATOM    658  CD2 LEU A 393      18.179   7.838   9.228  1.00  0.00      P1   C
ATOM    659 HD21 LEU A 393      18.498   8.402   8.325  1.00  0.00      P1   H
ATOM    660 HD22 LEU A 393      17.098   7.924   9.474  1.00  0.00      P1   H
ATOM    661 HD23 LEU A 393      18.739   8.251  10.094  1.00  0.00      P1   H
ATOM    662  C   LEU A 393      15.596   4.643   7.494  1.00  0.00      P1   C
ATOM    663  O   LEU A 393      14.881   5.432   6.902  1.00  0.00      P1   O
ATOM    664  N   PHE A 394      15.561   3.344   7.189  1.00  0.00      P1   N
ATOM    665  HN  PHE A 394      16.225   2.740   7.623  1.00  0.00      P1   H
ATOM    666  CA  PHE A 394      14.628   2.759   6.229  1.00  0.00      P1   C
ATOM    667  HA  PHE A 394      14.661   3.346   5.323  1.00  0.00      P1   H
ATOM    668  CB  PHE A 394      15.143   1.318   5.951  1.00  0.00      P1   C
ATOM    669  HB1 PHE A 394      16.148   1.342   5.477  1.00  0.00      P1   H
ATOM    670  HB2 PHE A 394      15.253   0.686   6.857  1.00  0.00      P1   H
ATOM    671  CG  PHE A 394      14.343   0.667   4.999  1.00  0.00      P1   C
ATOM    672  CD1 PHE A 394      13.549  -0.386   5.501  1.00  0.00      P1   C
ATOM    673  HD1 PHE A 394      13.536  -0.668   6.544  1.00  0.00      P1   H
ATOM    674  CE1 PHE A 394      12.727  -1.036   4.548  1.00  0.00      P1   C
ATOM    675  HE1 PHE A 394      12.060  -1.816   4.884  1.00  0.00      P1   H
ATOM    676  CZ  PHE A 394      12.785  -0.740   3.213  1.00  0.00      P1   C
ATOM    677  HZ  PHE A 394      12.213  -1.245   2.448  1.00  0.00      P1   H
ATOM    678  CD2 PHE A 394      14.397   0.990   3.643  1.00  0.00      P1   C
ATOM    679  HD2 PHE A 394      14.945   1.878   3.363  1.00  0.00      P1   H
ATOM    680  CE2 PHE A 394      13.670   0.207   2.732  1.00  0.00      P1   C
ATOM    681  HE2 PHE A 394      13.655   0.479   1.686  1.00  0.00      P1   H
ATOM    682  C   PHE A 394      13.199   2.821   6.626  1.00  0.00      P1   C
ATOM    683  O   PHE A 394      12.323   2.805   5.795  1.00  0.00      P1   O
ATOM    684  N   ARG A 395      12.867   2.833   7.916  1.00  0.00      P1   N
ATOM    685  HN  ARG A 395      13.609   3.000   8.560  1.00  0.00      P1   H
ATOM    686  CA  ARG A 395      11.494   3.142   8.272  1.00  0.00      P1   C
ATOM    687  HA  ARG A 395      10.780   2.429   7.887  1.00  0.00      P1   H
ATOM    688  CB  ARG A 395      11.330   2.984   9.809  1.00  0.00      P1   C
ATOM    689  HB1 ARG A 395      11.861   3.828  10.300  1.00  0.00      P1   H
ATOM    690  HB2 ARG A 395      10.250   3.006  10.069  1.00  0.00      P1   H
ATOM    691  CG  ARG A 395      11.955   1.651  10.374  1.00  0.00      P1   C
ATOM    692  HG1 ARG A 395      13.060   1.740  10.306  1.00  0.00      P1   H
ATOM    693  HG2 ARG A 395      11.696   1.625  11.455  1.00  0.00      P1   H
ATOM    694  CD  ARG A 395      11.482   0.380   9.718  1.00  0.00      P1   C
ATOM    695  HD1 ARG A 395      10.404   0.132   9.832  1.00  0.00      P1   H
ATOM    696  HD2 ARG A 395      11.719   0.364   8.633  1.00  0.00      P1   H
ATOM    697  NE  ARG A 395      12.239  -0.743  10.400  1.00  0.00      P1   N
ATOM    698  HE  ARG A 395      12.827  -0.541  11.182  1.00  0.00      P1   H
ATOM    699  CZ  ARG A 395      11.986  -2.073  10.165  1.00  0.00      P1   C
ATOM    700  NH1 ARG A 395      11.394  -2.570   9.071  1.00  0.00      P1   N
ATOM    701 HH11 ARG A 395      11.223  -3.553   9.001  1.00  0.00      P1   H
ATOM    702 HH12 ARG A 395      11.376  -1.997   8.251  1.00  0.00      P1   H
ATOM    703  NH2 ARG A 395      12.473  -2.976  11.061  1.00  0.00      P1   N
ATOM    704 HH21 ARG A 395      12.454  -3.960  10.885  1.00  0.00      P1   H
ATOM    705 HH22 ARG A 395      12.979  -2.693  11.876  1.00  0.00      P1   H
ATOM    706  C   ARG A 395      10.991   4.571   7.941  1.00  0.00      P1   C
ATOM    707  O   ARG A 395       9.811   4.821   7.728  1.00  0.00      P1   O
ATOM    708  N   LEU A 396      11.908   5.568   7.998  1.00  0.00      P1   N
ATOM    709  HN  LEU A 396      12.751   5.322   8.471  1.00  0.00      P1   H
ATOM    710  CA  LEU A 396      11.553   6.948   7.644  1.00  0.00      P1   C
ATOM    711  HA  LEU A 396      10.657   7.195   8.194  1.00  0.00      P1   H
ATOM    712  CB  LEU A 396      12.714   7.901   7.875  1.00  0.00      P1   C
ATOM    713  HB1 LEU A 396      13.604   7.781   7.221  1.00  0.00      P1   H
ATOM    714  HB2 LEU A 396      12.361   8.937   7.688  1.00  0.00      P1   H
ATOM    715  CG  LEU A 396      13.238   7.731   9.344  1.00  0.00      P1   C
ATOM    716  HG  LEU A 396      13.824   6.811   9.548  1.00  0.00      P1   H
ATOM    717  CD1 LEU A 396      14.067   8.989   9.521  1.00  0.00      P1   C
ATOM    718 HD11 LEU A 396      13.402   9.852   9.310  1.00  0.00      P1   H
ATOM    719 HD12 LEU A 396      14.437   8.924  10.567  1.00  0.00      P1   H
ATOM    720 HD13 LEU A 396      14.977   9.063   8.887  1.00  0.00      P1   H
ATOM    721  CD2 LEU A 396      12.192   7.738  10.470  1.00  0.00      P1   C
ATOM    722 HD21 LEU A 396      11.433   8.528  10.284  1.00  0.00      P1   H
ATOM    723 HD22 LEU A 396      11.742   6.727  10.566  1.00  0.00      P1   H
ATOM    724 HD23 LEU A 396      12.637   7.904  11.475  1.00  0.00      P1   H
ATOM    725  C   LEU A 396      11.122   7.138   6.230  1.00  0.00      P1   C
ATOM    726  O   LEU A 396      10.143   7.740   5.909  1.00  0.00      P1   O
ATOM    727  N   MET A 397      11.868   6.551   5.245  1.00  0.00      P1   N
ATOM    728  HN  MET A 397      12.675   6.065   5.573  1.00  0.00      P1   H
ATOM    729  CA  MET A 397      11.651   6.553   3.817  1.00  0.00      P1   C
ATOM    730  HA  MET A 397      11.653   7.581   3.486  1.00  0.00      P1   H
ATOM    731  CB  MET A 397      12.780   5.792   2.936  1.00  0.00      P1   C
ATOM    732  HB1 MET A 397      12.674   4.703   3.123  1.00  0.00      P1   H
ATOM    733  HB2 MET A 397      12.551   5.841   1.849  1.00  0.00      P1   H
ATOM    734  CG  MET A 397      14.203   6.171   3.269  1.00  0.00      P1   C
ATOM    735  HG1 MET A 397      14.412   7.242   3.057  1.00  0.00      P1   H
ATOM    736  HG2 MET A 397      14.375   6.042   4.360  1.00  0.00      P1   H
ATOM    737  SD  MET A 397      15.425   5.081   2.502  1.00  0.00      P1   S
ATOM    738  CE  MET A 397      15.306   5.667   0.823  1.00  0.00      P1   C
ATOM    739  HE1 MET A 397      15.931   5.030   0.162  1.00  0.00      P1   H
ATOM    740  HE2 MET A 397      14.279   5.521   0.426  1.00  0.00      P1   H
ATOM    741  HE3 MET A 397      15.695   6.703   0.738  1.00  0.00      P1   H
ATOM    742  C   MET A 397      10.374   5.887   3.366  1.00  0.00      P1   C
ATOM    743  O   MET A 397       9.609   6.410   2.490  1.00  0.00      P1   O
ATOM    744  N   THR A 398      10.082   4.688   3.908  1.00  0.00      P1   N
ATOM    745  HN  THR A 398      10.753   4.241   4.495  1.00  0.00      P1   H
ATOM    746  CA  THR A 398       8.864   3.968   3.750  1.00  0.00      P1   C
ATOM    747  HA  THR A 398       8.537   3.984   2.721  1.00  0.00      P1   H
ATOM    748  CB  THR A 398       9.106   2.574   4.143  1.00  0.00      P1   C
ATOM    749  HB  THR A 398       8.135   2.053   3.993  1.00  0.00      P1   H
ATOM    750  OG1 THR A 398       9.574   2.493   5.484  1.00  0.00      P1   O
ATOM    751  HG1 THR A 398       9.275   1.680   5.898  1.00  0.00      P1   H
ATOM    752  CG2 THR A 398      10.177   1.962   3.290  1.00  0.00      P1   C
ATOM    753 HG21 THR A 398      11.145   2.405   3.607  1.00  0.00      P1   H
ATOM    754 HG22 THR A 398      10.157   0.869   3.490  1.00  0.00      P1   H
ATOM    755 HG23 THR A 398      10.130   2.109   2.190  1.00  0.00      P1   H
ATOM    756  C   THR A 398       7.662   4.458   4.490  1.00  0.00      P1   C
ATOM    757  O   THR A 398       6.486   4.276   4.008  1.00  0.00      P1   O
ATOM    758  N   GLN A 399       7.880   5.096   5.616  1.00  0.00      P1   N
ATOM    759  HN  GLN A 399       8.819   5.179   5.943  1.00  0.00      P1   H
ATOM    760  CA  GLN A 399       6.926   5.503   6.618  1.00  0.00      P1   C
ATOM    761  HA  GLN A 399       7.423   6.095   7.372  1.00  0.00      P1   H
ATOM    762  CB  GLN A 399       5.847   6.485   5.950  1.00  0.00      P1   C
ATOM    763  HB1 GLN A 399       5.377   5.914   5.121  1.00  0.00      P1   H
ATOM    764  HB2 GLN A 399       5.069   6.802   6.677  1.00  0.00      P1   H
ATOM    765  CG  GLN A 399       6.553   7.723   5.461  1.00  0.00      P1   C
ATOM    766  HG1 GLN A 399       7.520   7.617   4.925  1.00  0.00      P1   H
ATOM    767  HG2 GLN A 399       5.939   8.195   4.665  1.00  0.00      P1   H
ATOM    768  CD  GLN A 399       6.715   8.716   6.600  1.00  0.00      P1   C
ATOM    769  OE1 GLN A 399       5.718   9.325   7.003  1.00  0.00      P1   O
ATOM    770  NE2 GLN A 399       7.915   8.825   7.195  1.00  0.00      P1   N
ATOM    771 HE21 GLN A 399       7.978   9.340   8.050  1.00  0.00      P1   H
ATOM    772 HE22 GLN A 399       8.689   8.457   6.679  1.00  0.00      P1   H
ATOM    773  C   GLN A 399       6.263   4.380   7.328  1.00  0.00      P1   C
ATOM    774  O   GLN A 399       5.048   4.296   7.361  1.00  0.00      P1   O
ATOM    775  N   ASP A 400       7.001   3.433   7.927  1.00  0.00      P1   N
ATOM    776  HN  ASP A 400       7.995   3.499   7.916  1.00  0.00      P1   H
ATOM    777  CA  ASP A 400       6.619   2.415   8.844  1.00  0.00      P1   C
ATOM    778  HA  ASP A 400       5.601   2.078   8.709  1.00  0.00      P1   H
ATOM    779  CB  ASP A 400       7.659   1.279   8.673  1.00  0.00      P1   C
ATOM    780  HB1 ASP A 400       8.653   1.707   8.920  1.00  0.00      P1   H
ATOM    781  HB2 ASP A 400       7.410   0.519   9.444  1.00  0.00      P1   H
ATOM    782  CG  ASP A 400       7.523   0.599   7.314  1.00  0.00      P1   C
ATOM    783  OD1 ASP A 400       8.543   0.406   6.608  1.00  0.00      P1   O
ATOM    784  OD2 ASP A 400       6.371   0.227   6.972  1.00  0.00      P1   O
ATOM    785  C   ASP A 400       6.758   2.918  10.306  1.00  0.00      P1   C
ATOM    786  O   ASP A 400       7.905   2.963  10.798  1.00  0.00      P1   O
ATOM    787  N   TYR A 401       5.619   3.112  11.051  1.00  0.00      P1   N
ATOM    788  HN  TYR A 401       4.789   3.007  10.510  1.00  0.00      P1   H
ATOM    789  CA  TYR A 401       5.477   3.005  12.500  1.00  0.00      P1   C
ATOM    790  HA  TYR A 401       4.654   3.667  12.723  1.00  0.00      P1   H
ATOM    791  CB  TYR A 401       5.181   1.606  12.951  1.00  0.00      P1   C
ATOM    792  HB1 TYR A 401       6.008   0.932  12.640  1.00  0.00      P1   H
ATOM    793  HB2 TYR A 401       5.226   1.542  14.060  1.00  0.00      P1   H
ATOM    794  CG  TYR A 401       3.857   1.133  12.425  1.00  0.00      P1   C
ATOM    795  CD1 TYR A 401       3.752   0.299  11.292  1.00  0.00      P1   C
ATOM    796  HD1 TYR A 401       4.520   0.222  10.536  1.00  0.00      P1   H
ATOM    797  CE1 TYR A 401       2.502  -0.249  10.938  1.00  0.00      P1   C
ATOM    798  HE1 TYR A 401       2.421  -0.812  10.020  1.00  0.00      P1   H
ATOM    799  CZ  TYR A 401       1.320  -0.061  11.711  1.00  0.00      P1   C
ATOM    800  OH  TYR A 401       0.081  -0.582  11.287  1.00  0.00      P1   O
ATOM    801  HH  TYR A 401       0.223  -0.902  10.393  1.00  0.00      P1   H
ATOM    802  CD2 TYR A 401       2.708   1.289  13.162  1.00  0.00      P1   C
ATOM    803  HD2 TYR A 401       2.866   1.790  14.105  1.00  0.00      P1   H
ATOM    804  CE2 TYR A 401       1.456   0.700  12.849  1.00  0.00      P1   C
ATOM    805  HE2 TYR A 401       0.591   0.764  13.492  1.00  0.00      P1   H
ATOM    806  C   TYR A 401       6.658   3.637  13.334  1.00  0.00      P1   C
ATOM    807  O   TYR A 401       7.279   3.045  14.233  1.00  0.00      P1   O
ATOM    808  N   TRP A 402       6.811   4.967  13.163  1.00  0.00      P1   N
ATOM    809  HN  TRP A 402       6.056   5.400  12.676  1.00  0.00      P1   H
ATOM    810  CA  TRP A 402       8.017   5.737  13.495  1.00  0.00      P1   C
ATOM    811  HA  TRP A 402       8.701   5.024  13.930  1.00  0.00      P1   H
ATOM    812  CB  TRP A 402       8.622   6.311  12.178  1.00  0.00      P1   C
ATOM    813  HB1 TRP A 402       9.511   6.874  12.534  1.00  0.00      P1   H
ATOM    814  HB2 TRP A 402       8.978   5.470  11.545  1.00  0.00      P1   H
ATOM    815  CG  TRP A 402       7.733   7.176  11.244  1.00  0.00      P1   C
ATOM    816  CD1 TRP A 402       6.799   6.844  10.333  1.00  0.00      P1   C
ATOM    817  HD1 TRP A 402       6.547   5.822  10.092  1.00  0.00      P1   H
ATOM    818  NE1 TRP A 402       6.301   7.995   9.714  1.00  0.00      P1   N
ATOM    819  HE1 TRP A 402       5.764   8.091   8.905  1.00  0.00      P1   H
ATOM    820  CE2 TRP A 402       6.860   9.066  10.263  1.00  0.00      P1   C
ATOM    821  CD2 TRP A 402       7.731   8.599  11.318  1.00  0.00      P1   C
ATOM    822  CE3 TRP A 402       8.396   9.473  12.098  1.00  0.00      P1   C
ATOM    823  HE3 TRP A 402       9.196   9.321  12.807  1.00  0.00      P1   H
ATOM    824  CZ3 TRP A 402       8.293  10.856  11.663  1.00  0.00      P1   C
ATOM    825  HZ3 TRP A 402       8.872  11.517  12.292  1.00  0.00      P1   H
ATOM    826  CZ2 TRP A 402       6.631  10.411  10.019  1.00  0.00      P1   C
ATOM    827  HZ2 TRP A 402       5.745  10.802   9.540  1.00  0.00      P1   H
ATOM    828  CH2 TRP A 402       7.288  11.311  10.804  1.00  0.00      P1   C
ATOM    829  HH2 TRP A 402       7.195  12.367  10.594  1.00  0.00      P1   H
ATOM    830  C   TRP A 402       7.804   6.807  14.643  1.00  0.00      P1   C
ATOM    831  O   TRP A 402       8.647   7.688  14.859  1.00  0.00      P1   O
ATOM    832  N   GLU A 403       6.690   6.620  15.404  1.00  0.00      P1   N
ATOM    833  HN  GLU A 403       6.033   5.902  15.189  1.00  0.00      P1   H
ATOM    834  CA  GLU A 403       6.225   7.631  16.387  1.00  0.00      P1   C
ATOM    835  HA  GLU A 403       6.194   8.611  15.935  1.00  0.00      P1   H
ATOM    836  CB  GLU A 403       4.792   7.356  16.838  1.00  0.00      P1   C
ATOM    837  HB1 GLU A 403       4.196   7.019  15.964  1.00  0.00      P1   H
ATOM    838  HB2 GLU A 403       4.885   6.436  17.455  1.00  0.00      P1   H
ATOM    839  CG  GLU A 403       4.086   8.489  17.633  1.00  0.00      P1   C
ATOM    840  HG1 GLU A 403       4.758   9.022  18.338  1.00  0.00      P1   H
ATOM    841  HG2 GLU A 403       3.670   9.201  16.887  1.00  0.00      P1   H
ATOM    842  CD  GLU A 403       2.845   7.995  18.412  1.00  0.00      P1   C
ATOM    843  OE1 GLU A 403       1.723   7.986  17.911  1.00  0.00      P1   O
ATOM    844  OE2 GLU A 403       2.955   7.498  19.554  1.00  0.00      P1   O
ATOM    845  C   GLU A 403       7.137   7.734  17.621  1.00  0.00      P1   C
ATOM    846  O   GLU A 403       7.483   8.828  18.058  1.00  0.00      P1   O
ATOM    847  N   ASN A 404       7.577   6.565  18.239  1.00  0.00      P1   N
ATOM    848  HN  ASN A 404       7.353   5.648  17.918  1.00  0.00      P1   H
ATOM    849  CA  ASN A 404       8.429   6.441  19.362  1.00  0.00      P1   C
ATOM    850  HA  ASN A 404       8.138   7.206  20.067  1.00  0.00      P1   H
ATOM    851  CB  ASN A 404       8.394   5.066  20.043  1.00  0.00      P1   C
ATOM    852  HB1 ASN A 404       8.827   4.344  19.318  1.00  0.00      P1   H
ATOM    853  HB2 ASN A 404       9.057   5.131  20.933  1.00  0.00      P1   H
ATOM    854  CG  ASN A 404       7.006   4.687  20.542  1.00  0.00      P1   C
ATOM    855  OD1 ASN A 404       6.363   5.561  21.176  1.00  0.00      P1   O
ATOM    856  ND2 ASN A 404       6.567   3.439  20.270  1.00  0.00      P1   N
ATOM    857 HD21 ASN A 404       5.705   3.178  20.706  1.00  0.00      P1   H
ATOM    858 HD22 ASN A 404       7.187   2.707  19.991  1.00  0.00      P1   H
ATOM    859  C   ASN A 404       9.816   6.928  19.060  1.00  0.00      P1   C
ATOM    860  O   ASN A 404      10.297   7.728  19.807  1.00  0.00      P1   O
ATOM    861  N   LEU A 405      10.426   6.498  17.912  1.00  0.00      P1   N
ATOM    862  HN  LEU A 405       9.862   5.895  17.354  1.00  0.00      P1   H
ATOM    863  CA  LEU A 405      11.680   6.904  17.376  1.00  0.00      P1   C
ATOM    864  HA  LEU A 405      12.471   6.638  18.062  1.00  0.00      P1   H
ATOM    865  CB  LEU A 405      11.875   6.212  16.033  1.00  0.00      P1   C
ATOM    866  HB1 LEU A 405      12.002   5.137  16.281  1.00  0.00      P1   H
ATOM    867  HB2 LEU A 405      11.001   6.397  15.373  1.00  0.00      P1   H
ATOM    868  CG  LEU A 405      13.132   6.660  15.229  1.00  0.00      P1   C
ATOM    869  HG  LEU A 405      12.992   7.742  15.016  1.00  0.00      P1   H
ATOM    870  CD1 LEU A 405      14.447   6.367  15.915  1.00  0.00      P1   C
ATOM    871 HD11 LEU A 405      14.297   5.450  16.524  1.00  0.00      P1   H
ATOM    872 HD12 LEU A 405      15.278   6.220  15.192  1.00  0.00      P1   H
ATOM    873 HD13 LEU A 405      14.721   7.094  16.709  1.00  0.00      P1   H
ATOM    874  CD2 LEU A 405      13.112   6.107  13.829  1.00  0.00      P1   C
ATOM    875 HD21 LEU A 405      12.137   6.001  13.306  1.00  0.00      P1   H
ATOM    876 HD22 LEU A 405      13.858   6.600  13.171  1.00  0.00      P1   H
ATOM    877 HD23 LEU A 405      13.503   5.073  13.937  1.00  0.00      P1   H
ATOM    878  C   LEU A 405      11.854   8.409  17.218  1.00  0.00      P1   C
ATOM    879  O   LEU A 405      12.825   9.063  17.603  1.00  0.00      P1   O
ATOM    880  N   PHE A 406      10.868   9.006  16.609  1.00  0.00      P1   N
ATOM    881  HN  PHE A 406      10.079   8.595  16.159  1.00  0.00      P1   H
ATOM    882  CA  PHE A 406      10.731  10.452  16.521  1.00  0.00      P1   C
ATOM    883  HA  PHE A 406      11.666  10.829  16.133  1.00  0.00      P1   H
ATOM    884  CB  PHE A 406       9.446  10.864  15.729  1.00  0.00      P1   C
ATOM    885  HB1 PHE A 406       9.466  10.552  14.663  1.00  0.00      P1   H
ATOM    886  HB2 PHE A 406       8.563  10.426  16.241  1.00  0.00      P1   H
ATOM    887  CG  PHE A 406       9.386  12.401  15.517  1.00  0.00      P1   C
ATOM    888  CD1 PHE A 406      10.550  12.997  14.999  1.00  0.00      P1   C
ATOM    889  HD1 PHE A 406      11.327  12.348  14.623  1.00  0.00      P1   H
ATOM    890  CE1 PHE A 406      10.575  14.316  14.580  1.00  0.00      P1   C
ATOM    891  HE1 PHE A 406      11.338  14.750  13.950  1.00  0.00      P1   H
ATOM    892  CZ  PHE A 406       9.438  15.105  14.887  1.00  0.00      P1   C
ATOM    893  HZ  PHE A 406       9.297  16.049  14.380  1.00  0.00      P1   H
ATOM    894  CD2 PHE A 406       8.319  13.239  15.930  1.00  0.00      P1   C
ATOM    895  HD2 PHE A 406       7.480  12.811  16.460  1.00  0.00      P1   H
ATOM    896  CE2 PHE A 406       8.382  14.608  15.743  1.00  0.00      P1   C
ATOM    897  HE2 PHE A 406       7.558  15.246  16.029  1.00  0.00      P1   H
ATOM    898  C   PHE A 406      10.727  11.117  17.892  1.00  0.00      P1   C
ATOM    899  O   PHE A 406      11.486  12.031  18.162  1.00  0.00      P1   O
ATOM    900  N   GLN A 407       9.901  10.661  18.810  1.00  0.00      P1   N
ATOM    901  HN  GLN A 407       9.362   9.842  18.625  1.00  0.00      P1   H
ATOM    902  CA  GLN A 407       9.899  11.158  20.150  1.00  0.00      P1   C
ATOM    903  HA  GLN A 407       9.591  12.189  20.062  1.00  0.00      P1   H
ATOM    904  CB  GLN A 407       8.837  10.383  20.950  1.00  0.00      P1   C
ATOM    905  HB1 GLN A 407       7.981  10.039  20.329  1.00  0.00      P1   H
ATOM    906  HB2 GLN A 407       9.273   9.379  21.145  1.00  0.00      P1   H
ATOM    907  CG  GLN A 407       8.382  10.961  22.339  1.00  0.00      P1   C
ATOM    908  HG1 GLN A 407       9.211  11.323  22.982  1.00  0.00      P1   H
ATOM    909  HG2 GLN A 407       7.907  11.939  22.108  1.00  0.00      P1   H
ATOM    910  CD  GLN A 407       7.427  10.069  23.188  1.00  0.00      P1   C
ATOM    911  OE1 GLN A 407       7.838   9.249  24.089  1.00  0.00      P1   O
ATOM    912  NE2 GLN A 407       6.123  10.302  23.034  1.00  0.00      P1   N
ATOM    913 HE21 GLN A 407       5.423   9.723  23.452  1.00  0.00      P1   H
ATOM    914 HE22 GLN A 407       5.799  11.158  22.631  1.00  0.00      P1   H
ATOM    915  C   GLN A 407      11.185  11.111  21.032  1.00  0.00      P1   C
ATOM    916  O   GLN A 407      11.661  12.171  21.537  1.00  0.00      P1   O
ATOM    917  N   LEU A 408      11.892   9.968  20.961  1.00  0.00      P1   N
ATOM    918  HN  LEU A 408      11.580   9.154  20.478  1.00  0.00      P1   H
ATOM    919  CA  LEU A 408      13.140   9.875  21.614  1.00  0.00      P1   C
ATOM    920  HA  LEU A 408      12.993  10.183  22.638  1.00  0.00      P1   H
ATOM    921  CB  LEU A 408      13.568   8.331  21.451  1.00  0.00      P1   C
ATOM    922  HB1 LEU A 408      12.703   7.729  21.801  1.00  0.00      P1   H
ATOM    923  HB2 LEU A 408      13.605   8.131  20.359  1.00  0.00      P1   H
ATOM    924  CG  LEU A 408      14.903   7.969  22.115  1.00  0.00      P1   C
ATOM    925  HG  LEU A 408      15.700   8.662  21.766  1.00  0.00      P1   H
ATOM    926  CD1 LEU A 408      14.770   7.851  23.685  1.00  0.00      P1   C
ATOM    927 HD11 LEU A 408      14.115   6.992  23.943  1.00  0.00      P1   H
ATOM    928 HD12 LEU A 408      15.755   7.667  24.165  1.00  0.00      P1   H
ATOM    929 HD13 LEU A 408      14.388   8.766  24.186  1.00  0.00      P1   H
ATOM    930  CD2 LEU A 408      15.161   6.469  21.658  1.00  0.00      P1   C
ATOM    931 HD21 LEU A 408      14.352   5.878  22.137  1.00  0.00      P1   H
ATOM    932 HD22 LEU A 408      15.083   6.360  20.556  1.00  0.00      P1   H
ATOM    933 HD23 LEU A 408      16.179   6.073  21.865  1.00  0.00      P1   H
ATOM    934  C   LEU A 408      14.184  10.851  21.037  1.00  0.00      P1   C
ATOM    935  O   LEU A 408      15.003  11.477  21.779  1.00  0.00      P1   O
ATOM    936  N   THR A 409      14.223  10.950  19.681  1.00  0.00      P1   N
ATOM    937  HN  THR A 409      13.654  10.445  19.037  1.00  0.00      P1   H
ATOM    938  CA  THR A 409      15.184  11.779  18.957  1.00  0.00      P1   C
ATOM    939  HA  THR A 409      16.141  11.765  19.455  1.00  0.00      P1   H
ATOM    940  CB  THR A 409      15.322  11.453  17.483  1.00  0.00      P1   C
ATOM    941  HB  THR A 409      15.945  12.193  16.937  1.00  0.00      P1   H
ATOM    942  OG1 THR A 409      13.986  11.321  16.918  1.00  0.00      P1   O
ATOM    943  HG1 THR A 409      13.688  10.464  17.230  1.00  0.00      P1   H
ATOM    944  CG2 THR A 409      16.194  10.122  17.398  1.00  0.00      P1   C
ATOM    945 HG21 THR A 409      17.240  10.348  17.700  1.00  0.00      P1   H
ATOM    946 HG22 THR A 409      15.881   9.210  17.949  1.00  0.00      P1   H
ATOM    947 HG23 THR A 409      16.293   9.839  16.328  1.00  0.00      P1   H
ATOM    948  C   THR A 409      14.849  13.349  19.074  1.00  0.00      P1   C
ATOM    949  O   THR A 409      15.761  14.197  19.114  1.00  0.00      P1   O
ATOM    950  N   LEU A 410      13.563  13.682  19.129  1.00  0.00      P1   N
ATOM    951  HN  LEU A 410      12.816  13.049  18.943  1.00  0.00      P1   H
ATOM    952  CA  LEU A 410      13.174  15.116  19.197  1.00  0.00      P1   C
ATOM    953  HA  LEU A 410      13.930  15.634  18.625  1.00  0.00      P1   H
ATOM    954  CB  LEU A 410      11.742  15.292  18.626  1.00  0.00      P1   C
ATOM    955  HB1 LEU A 410      11.823  14.898  17.590  1.00  0.00      P1   H
ATOM    956  HB2 LEU A 410      10.989  14.761  19.247  1.00  0.00      P1   H
ATOM    957  CG  LEU A 410      11.155  16.740  18.706  1.00  0.00      P1   C
ATOM    958  HG  LEU A 410      11.308  17.095  19.749  1.00  0.00      P1   H
ATOM    959  CD1 LEU A 410      12.031  17.632  17.745  1.00  0.00      P1   C
ATOM    960 HD11 LEU A 410      11.914  17.187  16.734  1.00  0.00      P1   H
ATOM    961 HD12 LEU A 410      11.760  18.687  17.968  1.00  0.00      P1   H
ATOM    962 HD13 LEU A 410      13.078  17.562  18.109  1.00  0.00      P1   H
ATOM    963  CD2 LEU A 410       9.710  16.875  18.180  1.00  0.00      P1   C
ATOM    964 HD21 LEU A 410       9.824  16.537  17.128  1.00  0.00      P1   H
ATOM    965 HD22 LEU A 410       9.106  16.063  18.639  1.00  0.00      P1   H
ATOM    966 HD23 LEU A 410       9.228  17.873  18.090  1.00  0.00      P1   H
ATOM    967  C   LEU A 410      13.382  15.707  20.608  1.00  0.00      P1   C
ATOM    968  O   LEU A 410      13.703  16.920  20.786  1.00  0.00      P1   O
ATOM    969  N   ARG A 411      13.278  14.789  21.600  1.00  0.00      P1   N
ATOM    970  HN  ARG A 411      12.883  13.898  21.386  1.00  0.00      P1   H
ATOM    971  CA  ARG A 411      13.513  15.176  22.980  1.00  0.00      P1   C
ATOM    972  HA  ARG A 411      13.204  16.208  23.058  1.00  0.00      P1   H
ATOM    973  CB  ARG A 411      12.688  14.343  23.896  1.00  0.00      P1   C
ATOM    974  HB1 ARG A 411      12.894  13.258  23.776  1.00  0.00      P1   H
ATOM    975  HB2 ARG A 411      12.912  14.531  24.967  1.00  0.00      P1   H
ATOM    976  CG  ARG A 411      11.175  14.652  23.892  1.00  0.00      P1   C
ATOM    977  HG1 ARG A 411      11.037  15.710  24.201  1.00  0.00      P1   H
ATOM    978  HG2 ARG A 411      10.689  14.464  22.910  1.00  0.00      P1   H
ATOM    979  CD  ARG A 411      10.383  13.805  24.868  1.00  0.00      P1   C
ATOM    980  HD1 ARG A 411      10.653  12.734  24.747  1.00  0.00      P1   H
ATOM    981  HD2 ARG A 411      10.645  14.143  25.894  1.00  0.00      P1   H
ATOM    982  NE  ARG A 411       8.910  13.884  24.620  1.00  0.00      P1   N
ATOM    983  HE  ARG A 411       8.610  14.360  23.792  1.00  0.00      P1   H
ATOM    984  CZ  ARG A 411       8.022  13.234  25.337  1.00  0.00      P1   C
ATOM    985  NH1 ARG A 411       8.222  12.498  26.454  1.00  0.00      P1   N
ATOM    986 HH11 ARG A 411       7.463  11.995  26.868  1.00  0.00      P1   H
ATOM    987 HH12 ARG A 411       9.077  12.561  26.970  1.00  0.00      P1   H
ATOM    988  NH2 ARG A 411       6.777  13.403  24.994  1.00  0.00      P1   N
ATOM    989 HH21 ARG A 411       6.043  12.990  25.532  1.00  0.00      P1   H
ATOM    990 HH22 ARG A 411       6.472  14.081  24.326  1.00  0.00      P1   H
ATOM    991  C   ARG A 411      14.913  14.984  23.360  1.00  0.00      P1   C
ATOM    992  O   ARG A 411      15.361  15.235  24.496  1.00  0.00      P1   O
ATOM    993  N   ALA A 412      15.773  14.645  22.459  1.00  0.00      P1   N
ATOM    994  HN  ALA A 412      15.306  14.359  21.626  1.00  0.00      P1   H
ATOM    995  CA  ALA A 412      17.170  14.673  22.536  1.00  0.00      P1   C
ATOM    996  HA  ALA A 412      17.540  14.619  23.549  1.00  0.00      P1   H
ATOM    997  CB  ALA A 412      17.748  13.358  21.869  1.00  0.00      P1   C
ATOM    998  HB1 ALA A 412      17.177  13.059  20.963  1.00  0.00      P1   H
ATOM    999  HB2 ALA A 412      18.816  13.616  21.704  1.00  0.00      P1   H
ATOM   1000  HB3 ALA A 412      17.594  12.537  22.601  1.00  0.00      P1   H
ATOM   1001  C   ALA A 412      17.724  15.876  21.909  1.00  0.00      P1   C
ATOM   1002  O   ALA A 412      18.557  16.529  22.514  1.00  0.00      P1   O
ATOM   1003  N   ALA A 413      17.278  16.278  20.702  1.00  0.00      P1   N
ATOM   1004  HN  ALA A 413      16.520  15.806  20.258  1.00  0.00      P1   H
ATOM   1005  CA  ALA A 413      17.714  17.420  19.915  1.00  0.00      P1   C
ATOM   1006  HA  ALA A 413      18.202  18.067  20.629  1.00  0.00      P1   H
ATOM   1007  CB  ALA A 413      18.733  17.055  18.790  1.00  0.00      P1   C
ATOM   1008  HB1 ALA A 413      18.228  16.451  18.006  1.00  0.00      P1   H
ATOM   1009  HB2 ALA A 413      19.190  17.971  18.355  1.00  0.00      P1   H
ATOM   1010  HB3 ALA A 413      19.674  16.568  19.124  1.00  0.00      P1   H
ATOM   1011  C   ALA A 413      16.481  18.055  19.271  1.00  0.00      P1   C
ATOM   1012  O   ALA A 413      15.772  17.486  18.438  1.00  0.00      P1   O
ATOM   1013  N   GLY A 414      16.335  19.337  19.465  1.00  0.00      P1   N
ATOM   1014  HN  GLY A 414      16.776  19.707  20.280  1.00  0.00      P1   H
ATOM   1015  CA  GLY A 414      15.139  20.092  19.050  1.00  0.00      P1   C
ATOM   1016  HA1 GLY A 414      15.132  21.038  19.571  1.00  0.00      P1   H
ATOM   1017  HA2 GLY A 414      14.397  19.378  19.376  1.00  0.00      P1   H
ATOM   1018  C   GLY A 414      15.052  20.383  17.576  1.00  0.00      P1   C
ATOM   1019  O   GLY A 414      14.015  20.804  17.082  1.00  0.00      P1   O
ATOM   1020  N   LYS A 415      16.097  20.224  16.827  1.00  0.00      P1   N
ATOM   1021  HN  LYS A 415      16.846  19.743  17.274  1.00  0.00      P1   H
ATOM   1022  CA  LYS A 415      16.225  20.529  15.423  1.00  0.00      P1   C
ATOM   1023  HA  LYS A 415      15.419  21.067  14.946  1.00  0.00      P1   H
ATOM   1024  CB  LYS A 415      17.419  21.487  15.100  1.00  0.00      P1   C
ATOM   1025  HB1 LYS A 415      18.410  20.991  15.181  1.00  0.00      P1   H
ATOM   1026  HB2 LYS A 415      17.299  21.809  14.043  1.00  0.00      P1   H
ATOM   1027  CG  LYS A 415      17.663  22.739  15.945  1.00  0.00      P1   C
ATOM   1028  HG1 LYS A 415      16.827  23.467  15.883  1.00  0.00      P1   H
ATOM   1029  HG2 LYS A 415      17.697  22.335  16.979  1.00  0.00      P1   H
ATOM   1030  CD  LYS A 415      18.918  23.531  15.691  1.00  0.00      P1   C
ATOM   1031  HD1 LYS A 415      19.665  22.718  15.804  1.00  0.00      P1   H
ATOM   1032  HD2 LYS A 415      19.068  23.877  14.646  1.00  0.00      P1   H
ATOM   1033  CE  LYS A 415      19.171  24.617  16.740  1.00  0.00      P1   C
ATOM   1034  HE1 LYS A 415      19.064  24.227  17.774  1.00  0.00      P1   H
ATOM   1035  HE2 LYS A 415      20.212  24.999  16.671  1.00  0.00      P1   H
ATOM   1036  NZ  LYS A 415      18.281  25.742  16.488  1.00  0.00      P1   N
ATOM   1037  HZ1 LYS A 415      18.236  26.101  15.513  1.00  0.00      P1   H
ATOM   1038  HZ2 LYS A 415      17.324  25.433  16.755  1.00  0.00      P1   H
ATOM   1039  HZ3 LYS A 415      18.532  26.545  17.100  1.00  0.00      P1   H
ATOM   1040  C   LYS A 415      16.300  19.261  14.586  1.00  0.00      P1   C
ATOM   1041  O   LYS A 415      16.657  19.251  13.421  1.00  0.00      P1   O
ATOM   1042  N   THR A 416      15.876  18.164  15.299  1.00  0.00      P1   N
ATOM   1043  HN  THR A 416      15.502  18.214  16.221  1.00  0.00      P1   H
ATOM   1044  CA  THR A 416      15.813  16.832  14.794  1.00  0.00      P1   C
ATOM   1045  HA  THR A 416      16.775  16.487  14.447  1.00  0.00      P1   H
ATOM   1046  CB  THR A 416      15.214  15.772  15.775  1.00  0.00      P1   C
ATOM   1047  HB  THR A 416      14.273  16.164  16.217  1.00  0.00      P1   H
ATOM   1048  OG1 THR A 416      16.071  15.453  16.836  1.00  0.00      P1   O
ATOM   1049  HG1 THR A 416      15.919  16.190  17.432  1.00  0.00      P1   H
ATOM   1050  CG2 THR A 416      14.754  14.512  15.112  1.00  0.00      P1   C
ATOM   1051 HG21 THR A 416      15.641  14.099  14.587  1.00  0.00      P1   H
ATOM   1052 HG22 THR A 416      14.548  13.757  15.902  1.00  0.00      P1   H
ATOM   1053 HG23 THR A 416      13.850  14.767  14.518  1.00  0.00      P1   H
ATOM   1054  C   THR A 416      14.933  16.780  13.584  1.00  0.00      P1   C
ATOM   1055  O   THR A 416      15.296  16.185  12.588  1.00  0.00      P1   O
ATOM   1056  N   TYR A 417      13.706  17.386  13.529  1.00  0.00      P1   N
ATOM   1057  HN  TYR A 417      13.293  17.958  14.232  1.00  0.00      P1   H
ATOM   1058  CA  TYR A 417      13.006  17.263  12.307  1.00  0.00      P1   C
ATOM   1059  HA  TYR A 417      12.977  16.207  12.085  1.00  0.00      P1   H
ATOM   1060  CB  TYR A 417      11.505  17.885  12.359  1.00  0.00      P1   C
ATOM   1061  HB1 TYR A 417      10.965  17.488  13.245  1.00  0.00      P1   H
ATOM   1062  HB2 TYR A 417      11.479  18.995  12.400  1.00  0.00      P1   H
ATOM   1063  CG  TYR A 417      10.764  17.376  11.126  1.00  0.00      P1   C
ATOM   1064  CD1 TYR A 417      10.334  16.037  11.057  1.00  0.00      P1   C
ATOM   1065  HD1 TYR A 417      10.614  15.333  11.828  1.00  0.00      P1   H
ATOM   1066  CE1 TYR A 417       9.410  15.630  10.096  1.00  0.00      P1   C
ATOM   1067  HE1 TYR A 417       9.019  14.629   9.996  1.00  0.00      P1   H
ATOM   1068  CZ  TYR A 417       9.032  16.551   9.132  1.00  0.00      P1   C
ATOM   1069  OH  TYR A 417       7.995  16.224   8.246  1.00  0.00      P1   O
ATOM   1070  HH  TYR A 417       7.482  15.547   8.694  1.00  0.00      P1   H
ATOM   1071  CD2 TYR A 417      10.374  18.305  10.167  1.00  0.00      P1   C
ATOM   1072  HD2 TYR A 417      10.746  19.318  10.202  1.00  0.00      P1   H
ATOM   1073  CE2 TYR A 417       9.458  17.867   9.122  1.00  0.00      P1   C
ATOM   1074  HE2 TYR A 417       9.082  18.592   8.414  1.00  0.00      P1   H
ATOM   1075  C   TYR A 417      13.750  17.983  11.149  1.00  0.00      P1   C
ATOM   1076  O   TYR A 417      13.890  17.457  10.043  1.00  0.00      P1   O
ATOM   1077  N   MET A 418      14.180  19.261  11.362  1.00  0.00      P1   N
ATOM   1078  HN  MET A 418      14.130  19.584  12.303  1.00  0.00      P1   H
ATOM   1079  CA  MET A 418      14.685  20.215  10.405  1.00  0.00      P1   C
ATOM   1080  HA  MET A 418      13.826  20.308   9.757  1.00  0.00      P1   H
ATOM   1081  CB  MET A 418      15.048  21.583  11.107  1.00  0.00      P1   C
ATOM   1082  HB1 MET A 418      15.821  21.429  11.891  1.00  0.00      P1   H
ATOM   1083  HB2 MET A 418      15.645  22.138  10.352  1.00  0.00      P1   H
ATOM   1084  CG  MET A 418      13.801  22.340  11.455  1.00  0.00      P1   C
ATOM   1085  HG1 MET A 418      12.974  22.336  10.712  1.00  0.00      P1   H
ATOM   1086  HG2 MET A 418      13.242  21.711  12.181  1.00  0.00      P1   H
ATOM   1087  SD  MET A 418      14.095  23.976  12.249  1.00  0.00      P1   S
ATOM   1088  CE  MET A 418      12.648  23.732  13.368  1.00  0.00      P1   C
ATOM   1089  HE1 MET A 418      11.716  23.748  12.764  1.00  0.00      P1   H
ATOM   1090  HE2 MET A 418      12.781  22.764  13.896  1.00  0.00      P1   H
ATOM   1091  HE3 MET A 418      12.486  24.624  14.010  1.00  0.00      P1   H
ATOM   1092  C   MET A 418      15.952  19.686   9.670  1.00  0.00      P1   C
ATOM   1093  O   MET A 418      16.106  19.918   8.493  1.00  0.00      P1   O
ATOM   1094  N   ILE A 419      16.905  19.070  10.448  1.00  0.00      P1   N
ATOM   1095  HN  ILE A 419      16.796  18.965  11.433  1.00  0.00      P1   H
ATOM   1096  CA  ILE A 419      18.295  18.795   9.913  1.00  0.00      P1   C
ATOM   1097  HA  ILE A 419      18.480  19.268   8.959  1.00  0.00      P1   H
ATOM   1098  CB  ILE A 419      19.414  19.255  10.904  1.00  0.00      P1   C
ATOM   1099  HB  ILE A 419      20.351  19.218  10.307  1.00  0.00      P1   H
ATOM   1100  CG2 ILE A 419      19.274  20.761  11.182  1.00  0.00      P1   C
ATOM   1101 HG21 ILE A 419      18.366  21.039  11.760  1.00  0.00      P1   H
ATOM   1102 HG22 ILE A 419      20.192  21.028  11.747  1.00  0.00      P1   H
ATOM   1103 HG23 ILE A 419      19.265  21.385  10.263  1.00  0.00      P1   H
ATOM   1104  CG1 ILE A 419      19.606  18.297  12.128  1.00  0.00      P1   C
ATOM   1105 HG11 ILE A 419      18.607  18.095  12.568  1.00  0.00      P1   H
ATOM   1106 HG12 ILE A 419      19.924  17.275  11.828  1.00  0.00      P1   H
ATOM   1107  CD  ILE A 419      20.712  18.568  13.106  1.00  0.00      P1   C
ATOM   1108  HD1 ILE A 419      20.652  17.817  13.923  1.00  0.00      P1   H
ATOM   1109  HD2 ILE A 419      21.651  18.379  12.544  1.00  0.00      P1   H
ATOM   1110  HD3 ILE A 419      20.644  19.618  13.462  1.00  0.00      P1   H
ATOM   1111  C   ILE A 419      18.497  17.379   9.606  1.00  0.00      P1   C
ATOM   1112  O   ILE A 419      19.598  16.894   9.285  1.00  0.00      P1   O
ATOM   1113  N   PHE A 420      17.455  16.516   9.748  1.00  0.00      P1   N
ATOM   1114  HN  PHE A 420      16.536  16.800  10.010  1.00  0.00      P1   H
ATOM   1115  CA  PHE A 420      17.761  15.072   9.619  1.00  0.00      P1   C
ATOM   1116  HA  PHE A 420      18.543  14.904   8.894  1.00  0.00      P1   H
ATOM   1117  CB  PHE A 420      18.227  14.622  10.953  1.00  0.00      P1   C
ATOM   1118  HB1 PHE A 420      18.977  15.338  11.351  1.00  0.00      P1   H
ATOM   1119  HB2 PHE A 420      17.430  14.466  11.711  1.00  0.00      P1   H
ATOM   1120  CG  PHE A 420      18.926  13.327  10.860  1.00  0.00      P1   C
ATOM   1121  CD1 PHE A 420      20.078  13.230  10.053  1.00  0.00      P1   C
ATOM   1122  HD1 PHE A 420      20.462  14.028   9.435  1.00  0.00      P1   H
ATOM   1123  CE1 PHE A 420      20.798  12.012  10.017  1.00  0.00      P1   C
ATOM   1124  HE1 PHE A 420      21.674  11.958   9.390  1.00  0.00      P1   H
ATOM   1125  CZ  PHE A 420      20.339  10.950  10.729  1.00  0.00      P1   C
ATOM   1126  HZ  PHE A 420      20.810   9.985  10.618  1.00  0.00      P1   H
ATOM   1127  CD2 PHE A 420      18.560  12.220  11.524  1.00  0.00      P1   C
ATOM   1128  HD2 PHE A 420      17.664  12.329  12.119  1.00  0.00      P1   H
ATOM   1129  CE2 PHE A 420      19.172  10.994  11.461  1.00  0.00      P1   C
ATOM   1130  HE2 PHE A 420      18.937  10.265  12.223  1.00  0.00      P1   H
ATOM   1131  C   PHE A 420      16.512  14.332   9.049  1.00  0.00      P1   C
ATOM   1132  O   PHE A 420      16.614  13.895   7.945  1.00  0.00      P1   O
ATOM   1133  N   PHE A 421      15.342  14.297   9.798  1.00  0.00      P1   N
ATOM   1134  HN  PHE A 421      15.228  14.702  10.702  1.00  0.00      P1   H
ATOM   1135  CA  PHE A 421      14.169  13.574   9.439  1.00  0.00      P1   C
ATOM   1136  HA  PHE A 421      14.442  12.553   9.219  1.00  0.00      P1   H
ATOM   1137  CB  PHE A 421      13.035  13.467  10.563  1.00  0.00      P1   C
ATOM   1138  HB1 PHE A 421      12.841  14.407  11.121  1.00  0.00      P1   H
ATOM   1139  HB2 PHE A 421      12.093  13.177  10.052  1.00  0.00      P1   H
ATOM   1140  CG  PHE A 421      13.225  12.476  11.655  1.00  0.00      P1   C
ATOM   1141  CD1 PHE A 421      12.304  11.473  11.898  1.00  0.00      P1   C
ATOM   1142  HD1 PHE A 421      11.358  11.499  11.379  1.00  0.00      P1   H
ATOM   1143  CE1 PHE A 421      12.524  10.529  12.933  1.00  0.00      P1   C
ATOM   1144  HE1 PHE A 421      11.821   9.762  13.227  1.00  0.00      P1   H
ATOM   1145  CZ  PHE A 421      13.699  10.557  13.650  1.00  0.00      P1   C
ATOM   1146  HZ  PHE A 421      13.923   9.817  14.404  1.00  0.00      P1   H
ATOM   1147  CD2 PHE A 421      14.442  12.506  12.390  1.00  0.00      P1   C
ATOM   1148  HD2 PHE A 421      15.187  13.234  12.107  1.00  0.00      P1   H
ATOM   1149  CE2 PHE A 421      14.738  11.456  13.325  1.00  0.00      P1   C
ATOM   1150  HE2 PHE A 421      15.670  11.315  13.852  1.00  0.00      P1   H
ATOM   1151  C   PHE A 421      13.498  14.126   8.227  1.00  0.00      P1   C
ATOM   1152  O   PHE A 421      13.073  13.395   7.340  1.00  0.00      P1   O
ATOM   1153  N   VAL A 422      13.438  15.468   8.041  1.00  0.00      P1   N
ATOM   1154  HN  VAL A 422      13.698  16.152   8.719  1.00  0.00      P1   H
ATOM   1155  CA  VAL A 422      12.720  16.039   6.887  1.00  0.00      P1   C
ATOM   1156  HA  VAL A 422      11.790  15.519   6.707  1.00  0.00      P1   H
ATOM   1157  CB  VAL A 422      12.411  17.523   7.017  1.00  0.00      P1   C
ATOM   1158  HB  VAL A 422      11.880  17.654   7.984  1.00  0.00      P1   H
ATOM   1159  CG1 VAL A 422      13.726  18.334   6.988  1.00  0.00      P1   C
ATOM   1160 HG11 VAL A 422      14.554  18.002   7.649  1.00  0.00      P1   H
ATOM   1161 HG12 VAL A 422      14.134  18.392   5.955  1.00  0.00      P1   H
ATOM   1162 HG13 VAL A 422      13.416  19.374   7.227  1.00  0.00      P1   H
ATOM   1163  CG2 VAL A 422      11.356  17.951   5.966  1.00  0.00      P1   C
ATOM   1164 HG21 VAL A 422      10.625  17.121   5.862  1.00  0.00      P1   H
ATOM   1165 HG22 VAL A 422      10.781  18.848   6.284  1.00  0.00      P1   H
ATOM   1166 HG23 VAL A 422      11.787  17.999   4.944  1.00  0.00      P1   H
ATOM   1167  C   VAL A 422      13.438  15.755   5.586  1.00  0.00      P1   C
ATOM   1168  O   VAL A 422      12.767  15.667   4.555  1.00  0.00      P1   O
ATOM   1169  N   VAL A 423      14.769  15.659   5.607  1.00  0.00      P1   N
ATOM   1170  HN  VAL A 423      15.341  15.777   6.415  1.00  0.00      P1   H
ATOM   1171  CA  VAL A 423      15.569  15.515   4.424  1.00  0.00      P1   C
ATOM   1172  HA  VAL A 423      15.296  16.248   3.679  1.00  0.00      P1   H
ATOM   1173  CB  VAL A 423      17.058  15.706   4.673  1.00  0.00      P1   C
ATOM   1174  HB  VAL A 423      17.315  14.866   5.354  1.00  0.00      P1   H
ATOM   1175  CG1 VAL A 423      17.867  15.456   3.311  1.00  0.00      P1   C
ATOM   1176 HG11 VAL A 423      17.879  16.288   2.576  1.00  0.00      P1   H
ATOM   1177 HG12 VAL A 423      18.906  15.344   3.688  1.00  0.00      P1   H
ATOM   1178 HG13 VAL A 423      17.593  14.553   2.726  1.00  0.00      P1   H
ATOM   1179  CG2 VAL A 423      17.367  17.005   5.394  1.00  0.00      P1   C
ATOM   1180 HG21 VAL A 423      18.456  17.217   5.455  1.00  0.00      P1   H
ATOM   1181 HG22 VAL A 423      16.918  17.806   4.770  1.00  0.00      P1   H
ATOM   1182 HG23 VAL A 423      17.026  17.090   6.448  1.00  0.00      P1   H
ATOM   1183  C   VAL A 423      15.331  14.127   3.870  1.00  0.00      P1   C
ATOM   1184  O   VAL A 423      15.061  13.940   2.645  1.00  0.00      P1   O
ATOM   1185  N   ILE A 424      15.534  13.120   4.699  1.00  0.00      P1   N
ATOM   1186  HN  ILE A 424      15.708  13.267   5.670  1.00  0.00      P1   H
ATOM   1187  CA  ILE A 424      15.329  11.662   4.347  1.00  0.00      P1   C
ATOM   1188  HA  ILE A 424      15.882  11.421   3.452  1.00  0.00      P1   H
ATOM   1189  CB  ILE A 424      15.993  10.685   5.369  1.00  0.00      P1   C
ATOM   1190  HB  ILE A 424      17.095  10.814   5.325  1.00  0.00      P1   H
ATOM   1191  CG2 ILE A 424      15.523  10.841   6.789  1.00  0.00      P1   C
ATOM   1192 HG21 ILE A 424      15.464  11.836   7.278  1.00  0.00      P1   H
ATOM   1193 HG22 ILE A 424      14.520  10.387   6.943  1.00  0.00      P1   H
ATOM   1194 HG23 ILE A 424      16.137  10.224   7.480  1.00  0.00      P1   H
ATOM   1195  CG1 ILE A 424      15.756   9.210   4.912  1.00  0.00      P1   C
ATOM   1196 HG11 ILE A 424      14.696   8.931   5.094  1.00  0.00      P1   H
ATOM   1197 HG12 ILE A 424      15.781   9.182   3.802  1.00  0.00      P1   H
ATOM   1198  CD  ILE A 424      16.771   8.193   5.516  1.00  0.00      P1   C
ATOM   1199  HD1 ILE A 424      16.689   7.263   4.916  1.00  0.00      P1   H
ATOM   1200  HD2 ILE A 424      17.817   8.564   5.568  1.00  0.00      P1   H
ATOM   1201  HD3 ILE A 424      16.464   7.983   6.563  1.00  0.00      P1   H
ATOM   1202  C   ILE A 424      13.901  11.322   4.081  1.00  0.00      P1   C
ATOM   1203  O   ILE A 424      13.641  10.557   3.164  1.00  0.00      P1   O
ATOM   1204  N   ILE A 425      12.868  11.842   4.834  1.00  0.00      P1   N
ATOM   1205  HN  ILE A 425      13.031  12.508   5.558  1.00  0.00      P1   H
ATOM   1206  CA  ILE A 425      11.502  11.421   4.686  1.00  0.00      P1   C
ATOM   1207  HA  ILE A 425      11.394  10.350   4.604  1.00  0.00      P1   H
ATOM   1208  CB  ILE A 425      10.444  12.054   5.609  1.00  0.00      P1   C
ATOM   1209  HB  ILE A 425      10.487  13.163   5.543  1.00  0.00      P1   H
ATOM   1210  CG2 ILE A 425       9.038  11.552   5.114  1.00  0.00      P1   C
ATOM   1211 HG21 ILE A 425       8.428  12.004   5.926  1.00  0.00      P1   H
ATOM   1212 HG22 ILE A 425       8.714  12.020   4.161  1.00  0.00      P1   H
ATOM   1213 HG23 ILE A 425       8.867  10.468   4.938  1.00  0.00      P1   H
ATOM   1214  CG1 ILE A 425      10.576  11.577   7.084  1.00  0.00      P1   C
ATOM   1215 HG11 ILE A 425      10.304  10.510   6.939  1.00  0.00      P1   H
ATOM   1216 HG12 ILE A 425      11.575  11.559   7.569  1.00  0.00      P1   H
ATOM   1217  CD  ILE A 425       9.593  12.186   8.090  1.00  0.00      P1   C
ATOM   1218  HD1 ILE A 425       9.345  13.249   7.884  1.00  0.00      P1   H
ATOM   1219  HD2 ILE A 425       8.592  11.705   8.112  1.00  0.00      P1   H
ATOM   1220  HD3 ILE A 425      10.151  12.165   9.050  1.00  0.00      P1   H
ATOM   1221  C   ILE A 425      11.076  11.861   3.229  1.00  0.00      P1   C
ATOM   1222  O   ILE A 425      10.576  11.031   2.499  1.00  0.00      P1   O
ATOM   1223  N   PHE A 426      11.246  13.166   2.863  1.00  0.00      P1   N
ATOM   1224  HN  PHE A 426      11.781  13.754   3.465  1.00  0.00      P1   H
ATOM   1225  CA  PHE A 426      10.776  13.754   1.594  1.00  0.00      P1   C
ATOM   1226  HA  PHE A 426       9.720  13.644   1.390  1.00  0.00      P1   H
ATOM   1227  CB  PHE A 426      10.948  15.337   1.644  1.00  0.00      P1   C
ATOM   1228  HB1 PHE A 426      11.853  15.610   2.228  1.00  0.00      P1   H
ATOM   1229  HB2 PHE A 426      11.081  15.782   0.634  1.00  0.00      P1   H
ATOM   1230  CG  PHE A 426       9.754  16.003   2.221  1.00  0.00      P1   C
ATOM   1231  CD1 PHE A 426       9.314  16.010   3.618  1.00  0.00      P1   C
ATOM   1232  HD1 PHE A 426       9.915  15.573   4.402  1.00  0.00      P1   H
ATOM   1233  CE1 PHE A 426       8.094  16.647   4.013  1.00  0.00      P1   C
ATOM   1234  HE1 PHE A 426       7.896  16.760   5.068  1.00  0.00      P1   H
ATOM   1235  CZ  PHE A 426       7.292  17.327   3.125  1.00  0.00      P1   C
ATOM   1236  HZ  PHE A 426       6.369  17.821   3.390  1.00  0.00      P1   H
ATOM   1237  CD2 PHE A 426       8.887  16.639   1.345  1.00  0.00      P1   C
ATOM   1238  HD2 PHE A 426       9.137  16.784   0.304  1.00  0.00      P1   H
ATOM   1239  CE2 PHE A 426       7.689  17.189   1.769  1.00  0.00      P1   C
ATOM   1240  HE2 PHE A 426       7.076  17.604   0.982  1.00  0.00      P1   H
ATOM   1241  C   PHE A 426      11.579  13.203   0.363  1.00  0.00      P1   C
ATOM   1242  O   PHE A 426      10.929  12.726  -0.558  1.00  0.00      P1   O
ATOM   1243  N   LEU A 427      12.953  13.114   0.357  1.00  0.00      P1   N
ATOM   1244  HN  LEU A 427      13.464  13.491   1.126  1.00  0.00      P1   H
ATOM   1245  CA  LEU A 427      13.633  12.479  -0.783  1.00  0.00      P1   C
ATOM   1246  HA  LEU A 427      13.230  12.889  -1.698  1.00  0.00      P1   H
ATOM   1247  CB  LEU A 427      15.098  12.889  -0.679  1.00  0.00      P1   C
ATOM   1248  HB1 LEU A 427      15.640  12.438   0.179  1.00  0.00      P1   H
ATOM   1249  HB2 LEU A 427      15.595  12.528  -1.605  1.00  0.00      P1   H
ATOM   1250  CG  LEU A 427      15.303  14.438  -0.709  1.00  0.00      P1   C
ATOM   1251  HG  LEU A 427      14.757  14.882   0.150  1.00  0.00      P1   H
ATOM   1252  CD1 LEU A 427      16.824  14.764  -0.527  1.00  0.00      P1   C
ATOM   1253 HD11 LEU A 427      17.299  14.142   0.262  1.00  0.00      P1   H
ATOM   1254 HD12 LEU A 427      17.418  14.495  -1.426  1.00  0.00      P1   H
ATOM   1255 HD13 LEU A 427      17.040  15.844  -0.384  1.00  0.00      P1   H
ATOM   1256  CD2 LEU A 427      14.907  15.096  -1.983  1.00  0.00      P1   C
ATOM   1257 HD21 LEU A 427      15.619  14.735  -2.755  1.00  0.00      P1   H
ATOM   1258 HD22 LEU A 427      13.830  14.881  -2.149  1.00  0.00      P1   H
ATOM   1259 HD23 LEU A 427      15.103  16.190  -1.976  1.00  0.00      P1   H
ATOM   1260  C   LEU A 427      13.491  11.015  -0.833  1.00  0.00      P1   C
ATOM   1261  O   LEU A 427      13.393  10.404  -1.927  1.00  0.00      P1   O
ATOM   1262  N   GLY A 428      13.584  10.377   0.321  1.00  0.00      P1   N
ATOM   1263  HN  GLY A 428      13.773  10.941   1.121  1.00  0.00      P1   H
ATOM   1264  CA  GLY A 428      13.517   8.936   0.517  1.00  0.00      P1   C
ATOM   1265  HA1 GLY A 428      13.836   8.648   1.508  1.00  0.00      P1   H
ATOM   1266  HA2 GLY A 428      14.222   8.414  -0.114  1.00  0.00      P1   H
ATOM   1267  C   GLY A 428      12.235   8.197   0.109  1.00  0.00      P1   C
ATOM   1268  O   GLY A 428      12.327   7.222  -0.605  1.00  0.00      P1   O
ATOM   1269  N   SER A 429      11.069   8.657   0.583  1.00  0.00      P1   N
ATOM   1270  HN  SER A 429      11.162   9.382   1.262  1.00  0.00      P1   H
ATOM   1271  CA  SER A 429       9.740   8.396   0.065  1.00  0.00      P1   C
ATOM   1272  HA  SER A 429       9.636   7.322   0.128  1.00  0.00      P1   H
ATOM   1273  CB  SER A 429       8.573   9.161   0.788  1.00  0.00      P1   C
ATOM   1274  HB1 SER A 429       7.613   8.812   0.352  1.00  0.00      P1   H
ATOM   1275  HB2 SER A 429       8.605   8.879   1.862  1.00  0.00      P1   H
ATOM   1276  OG  SER A 429       8.566  10.567   0.737  1.00  0.00      P1   O
ATOM   1277  HG1 SER A 429       9.282  10.840   1.317  1.00  0.00      P1   H
ATOM   1278  C   SER A 429       9.675   8.631  -1.473  1.00  0.00      P1   C
ATOM   1279  O   SER A 429       9.194   7.853  -2.331  1.00  0.00      P1   O
ATOM   1280  N   PHE A 430      10.208   9.813  -2.025  1.00  0.00      P1   N
ATOM   1281  HN  PHE A 430      10.682  10.466  -1.439  1.00  0.00      P1   H
ATOM   1282  CA  PHE A 430      10.354  10.011  -3.431  1.00  0.00      P1   C
ATOM   1283  HA  PHE A 430       9.341   9.989  -3.807  1.00  0.00      P1   H
ATOM   1284  CB  PHE A 430      10.870  11.476  -3.683  1.00  0.00      P1   C
ATOM   1285  HB1 PHE A 430      10.365  12.188  -2.995  1.00  0.00      P1   H
ATOM   1286  HB2 PHE A 430      11.917  11.452  -3.312  1.00  0.00      P1   H
ATOM   1287  CG  PHE A 430      10.669  11.924  -5.128  1.00  0.00      P1   C
ATOM   1288  CD1 PHE A 430      11.732  11.690  -6.019  1.00  0.00      P1   C
ATOM   1289  HD1 PHE A 430      12.682  11.228  -5.789  1.00  0.00      P1   H
ATOM   1290  CE1 PHE A 430      11.445  12.058  -7.369  1.00  0.00      P1   C
ATOM   1291  HE1 PHE A 430      12.189  12.010  -8.149  1.00  0.00      P1   H
ATOM   1292  CZ  PHE A 430      10.191  12.550  -7.838  1.00  0.00      P1   C
ATOM   1293  HZ  PHE A 430       9.991  12.799  -8.870  1.00  0.00      P1   H
ATOM   1294  CD2 PHE A 430       9.408  12.378  -5.573  1.00  0.00      P1   C
ATOM   1295  HD2 PHE A 430       8.569  12.672  -4.960  1.00  0.00      P1   H
ATOM   1296  CE2 PHE A 430       9.262  12.781  -6.907  1.00  0.00      P1   C
ATOM   1297  HE2 PHE A 430       8.306  13.208  -7.174  1.00  0.00      P1   H
ATOM   1298  C   PHE A 430      11.116   8.915  -4.276  1.00  0.00      P1   C
ATOM   1299  O   PHE A 430      10.655   8.397  -5.312  1.00  0.00      P1   O
ATOM   1300  N   TYR A 431      12.271   8.467  -3.775  1.00  0.00      P1   N
ATOM   1301  HN  TYR A 431      12.672   8.882  -2.960  1.00  0.00      P1   H
ATOM   1302  CA  TYR A 431      13.100   7.448  -4.460  1.00  0.00      P1   C
ATOM   1303  HA  TYR A 431      13.264   7.785  -5.473  1.00  0.00      P1   H
ATOM   1304  CB  TYR A 431      14.484   7.228  -3.770  1.00  0.00      P1   C
ATOM   1305  HB1 TYR A 431      14.273   6.803  -2.764  1.00  0.00      P1   H
ATOM   1306  HB2 TYR A 431      15.075   6.564  -4.436  1.00  0.00      P1   H
ATOM   1307  CG  TYR A 431      15.314   8.509  -3.720  1.00  0.00      P1   C
ATOM   1308  CD1 TYR A 431      15.340   9.595  -4.602  1.00  0.00      P1   C
ATOM   1309  HD1 TYR A 431      14.626   9.539  -5.409  1.00  0.00      P1   H
ATOM   1310  CE1 TYR A 431      16.304  10.645  -4.439  1.00  0.00      P1   C
ATOM   1311  HE1 TYR A 431      16.338  11.432  -5.177  1.00  0.00      P1   H
ATOM   1312  CZ  TYR A 431      17.046  10.680  -3.278  1.00  0.00      P1   C
ATOM   1313  OH  TYR A 431      17.896  11.725  -2.879  1.00  0.00      P1   O
ATOM   1314  HH  TYR A 431      17.777  12.425  -3.524  1.00  0.00      P1   H
ATOM   1315  CD2 TYR A 431      16.072   8.601  -2.529  1.00  0.00      P1   C
ATOM   1316  HD2 TYR A 431      16.006   7.803  -1.806  1.00  0.00      P1   H
ATOM   1317  CE2 TYR A 431      16.846   9.717  -2.272  1.00  0.00      P1   C
ATOM   1318  HE2 TYR A 431      17.482   9.828  -1.406  1.00  0.00      P1   H
ATOM   1319  C   TYR A 431      12.421   6.054  -4.652  1.00  0.00      P1   C
ATOM   1320  O   TYR A 431      12.426   5.456  -5.716  1.00  0.00      P1   O
ATOM   1321  N   LEU A 432      11.730   5.643  -3.625  1.00  0.00      P1   N
ATOM   1322  HN  LEU A 432      11.569   6.140  -2.776  1.00  0.00      P1   H
ATOM   1323  CA  LEU A 432      11.007   4.393  -3.668  1.00  0.00      P1   C
ATOM   1324  HA  LEU A 432      11.545   3.579  -4.132  1.00  0.00      P1   H
ATOM   1325  CB  LEU A 432      10.631   3.968  -2.208  1.00  0.00      P1   C
ATOM   1326  HB1 LEU A 432       9.859   4.694  -1.875  1.00  0.00      P1   H
ATOM   1327  HB2 LEU A 432      10.132   2.994  -2.401  1.00  0.00      P1   H
ATOM   1328  CG  LEU A 432      11.757   3.969  -1.226  1.00  0.00      P1   C
ATOM   1329  HG  LEU A 432      12.316   4.927  -1.308  1.00  0.00      P1   H
ATOM   1330  CD1 LEU A 432      11.275   3.786   0.244  1.00  0.00      P1   C
ATOM   1331 HD11 LEU A 432      12.132   3.617   0.930  1.00  0.00      P1   H
ATOM   1332 HD12 LEU A 432      10.583   4.520   0.712  1.00  0.00      P1   H
ATOM   1333 HD13 LEU A 432      10.705   2.842   0.372  1.00  0.00      P1   H
ATOM   1334  CD2 LEU A 432      12.721   2.852  -1.519  1.00  0.00      P1   C
ATOM   1335 HD21 LEU A 432      13.313   2.696  -0.593  1.00  0.00      P1   H
ATOM   1336 HD22 LEU A 432      12.127   1.986  -1.878  1.00  0.00      P1   H
ATOM   1337 HD23 LEU A 432      13.475   3.170  -2.272  1.00  0.00      P1   H
ATOM   1338  C   LEU A 432       9.708   4.447  -4.314  1.00  0.00      P1   C
ATOM   1339  O   LEU A 432       9.286   3.386  -4.836  1.00  0.00      P1   O
ATOM   1340  N   ILE A 433       9.008   5.598  -4.350  1.00  0.00      P1   N
ATOM   1341  HN  ILE A 433       9.191   6.431  -3.834  1.00  0.00      P1   H
ATOM   1342  CA  ILE A 433       7.885   5.740  -5.221  1.00  0.00      P1   C
ATOM   1343  HA  ILE A 433       7.208   4.908  -5.096  1.00  0.00      P1   H
ATOM   1344  CB  ILE A 433       7.122   7.107  -4.896  1.00  0.00      P1   C
ATOM   1345  HB  ILE A 433       7.924   7.821  -4.613  1.00  0.00      P1   H
ATOM   1346  CG2 ILE A 433       6.265   7.835  -5.999  1.00  0.00      P1   C
ATOM   1347 HG21 ILE A 433       6.208   8.887  -5.646  1.00  0.00      P1   H
ATOM   1348 HG22 ILE A 433       6.623   7.781  -7.049  1.00  0.00      P1   H
ATOM   1349 HG23 ILE A 433       5.298   7.300  -6.107  1.00  0.00      P1   H
ATOM   1350  CG1 ILE A 433       6.302   6.909  -3.571  1.00  0.00      P1   C
ATOM   1351 HG11 ILE A 433       6.928   6.988  -2.657  1.00  0.00      P1   H
ATOM   1352 HG12 ILE A 433       5.715   7.829  -3.363  1.00  0.00      P1   H
ATOM   1353  CD  ILE A 433       5.190   5.833  -3.490  1.00  0.00      P1   C
ATOM   1354  HD1 ILE A 433       4.568   5.857  -4.410  1.00  0.00      P1   H
ATOM   1355  HD2 ILE A 433       5.498   4.766  -3.458  1.00  0.00      P1   H
ATOM   1356  HD3 ILE A 433       4.462   6.058  -2.682  1.00  0.00      P1   H
ATOM   1357  C   ILE A 433       8.230   5.800  -6.657  1.00  0.00      P1   C
ATOM   1358  O   ILE A 433       7.615   5.121  -7.471  1.00  0.00      P1   O
ATOM   1359  N   ASN A 434       9.287   6.502  -7.108  1.00  0.00      P1   N
ATOM   1360  HN  ASN A 434       9.742   7.160  -6.513  1.00  0.00      P1   H
ATOM   1361  CA  ASN A 434       9.862   6.501  -8.400  1.00  0.00      P1   C
ATOM   1362  HA  ASN A 434       9.034   6.789  -9.032  1.00  0.00      P1   H
ATOM   1363  CB  ASN A 434      11.090   7.455  -8.379  1.00  0.00      P1   C
ATOM   1364  HB1 ASN A 434      10.735   8.425  -7.970  1.00  0.00      P1   H
ATOM   1365  HB2 ASN A 434      11.835   7.109  -7.632  1.00  0.00      P1   H
ATOM   1366  CG  ASN A 434      11.790   7.494  -9.689  1.00  0.00      P1   C
ATOM   1367  OD1 ASN A 434      11.380   7.125 -10.818  1.00  0.00      P1   O
ATOM   1368  ND2 ASN A 434      13.090   7.827  -9.666  1.00  0.00      P1   N
ATOM   1369 HD21 ASN A 434      13.562   7.836 -10.547  1.00  0.00      P1   H
ATOM   1370 HD22 ASN A 434      13.455   8.273  -8.848  1.00  0.00      P1   H
ATOM   1371  C   ASN A 434      10.294   5.087  -8.872  1.00  0.00      P1   C
ATOM   1372  O   ASN A 434       9.809   4.663  -9.964  1.00  0.00      P1   O
ATOM   1373  N   LEU A 435      11.134   4.311  -8.047  1.00  0.00      P1   N
ATOM   1374  HN  LEU A 435      11.428   4.671  -7.165  1.00  0.00      P1   H
ATOM   1375  CA  LEU A 435      11.265   2.880  -8.387  1.00  0.00      P1   C
ATOM   1376  HA  LEU A 435      11.933   2.840  -9.235  1.00  0.00      P1   H
ATOM   1377  CB  LEU A 435      12.084   2.235  -7.216  1.00  0.00      P1   C
ATOM   1378  HB1 LEU A 435      13.046   2.784  -7.128  1.00  0.00      P1   H
ATOM   1379  HB2 LEU A 435      11.501   2.386  -6.282  1.00  0.00      P1   H
ATOM   1380  CG  LEU A 435      12.399   0.715  -7.408  1.00  0.00      P1   C
ATOM   1381  HG  LEU A 435      11.447   0.160  -7.547  1.00  0.00      P1   H
ATOM   1382  CD1 LEU A 435      13.213   0.352  -8.685  1.00  0.00      P1   C
ATOM   1383 HD11 LEU A 435      14.237   0.764  -8.554  1.00  0.00      P1   H
ATOM   1384 HD12 LEU A 435      13.243  -0.757  -8.736  1.00  0.00      P1   H
ATOM   1385 HD13 LEU A 435      12.640   0.596  -9.603  1.00  0.00      P1   H
ATOM   1386  CD2 LEU A 435      13.114   0.258  -6.104  1.00  0.00      P1   C
ATOM   1387 HD21 LEU A 435      13.221  -0.846  -6.174  1.00  0.00      P1   H
ATOM   1388 HD22 LEU A 435      14.140   0.683  -6.137  1.00  0.00      P1   H
ATOM   1389 HD23 LEU A 435      12.768   0.672  -5.133  1.00  0.00      P1   H
ATOM   1390  C   LEU A 435       9.885   2.036  -8.632  1.00  0.00      P1   C
ATOM   1391  O   LEU A 435       9.688   1.424  -9.715  1.00  0.00      P1   O
ATOM   1392  N   ILE A 436       8.913   2.136  -7.726  1.00  0.00      P1   N
ATOM   1393  HN  ILE A 436       9.067   2.837  -7.033  1.00  0.00      P1   H
ATOM   1394  CA  ILE A 436       7.593   1.416  -7.836  1.00  0.00      P1   C
ATOM   1395  HA  ILE A 436       7.788   0.376  -8.053  1.00  0.00      P1   H
ATOM   1396  CB  ILE A 436       6.624   1.496  -6.569  1.00  0.00      P1   C
ATOM   1397  HB  ILE A 436       6.483   2.530  -6.188  1.00  0.00      P1   H
ATOM   1398  CG2 ILE A 436       5.181   0.968  -6.915  1.00  0.00      P1   C
ATOM   1399 HG21 ILE A 436       4.697   1.631  -7.665  1.00  0.00      P1   H
ATOM   1400 HG22 ILE A 436       5.144   0.001  -7.462  1.00  0.00      P1   H
ATOM   1401 HG23 ILE A 436       4.460   0.987  -6.070  1.00  0.00      P1   H
ATOM   1402  CG1 ILE A 436       7.191   0.583  -5.450  1.00  0.00      P1   C
ATOM   1403 HG11 ILE A 436       7.071  -0.469  -5.787  1.00  0.00      P1   H
ATOM   1404 HG12 ILE A 436       8.257   0.835  -5.270  1.00  0.00      P1   H
ATOM   1405  CD  ILE A 436       6.420   0.738  -4.115  1.00  0.00      P1   C
ATOM   1406  HD1 ILE A 436       5.317   0.738  -4.246  1.00  0.00      P1   H
ATOM   1407  HD2 ILE A 436       6.579  -0.123  -3.431  1.00  0.00      P1   H
ATOM   1408  HD3 ILE A 436       6.637   1.732  -3.668  1.00  0.00      P1   H
ATOM   1409  C   ILE A 436       6.867   1.858  -9.088  1.00  0.00      P1   C
ATOM   1410  O   ILE A 436       6.465   1.022  -9.911  1.00  0.00      P1   O
ATOM   1411  N   LEU A 437       6.800   3.186  -9.339  1.00  0.00      P1   N
ATOM   1412  HN  LEU A 437       7.153   3.836  -8.671  1.00  0.00      P1   H
ATOM   1413  CA  LEU A 437       6.307   3.785 -10.570  1.00  0.00      P1   C
ATOM   1414  HA  LEU A 437       5.349   3.292 -10.654  1.00  0.00      P1   H
ATOM   1415  CB  LEU A 437       5.927   5.249 -10.394  1.00  0.00      P1   C
ATOM   1416  HB1 LEU A 437       6.779   5.935 -10.199  1.00  0.00      P1   H
ATOM   1417  HB2 LEU A 437       5.425   5.498 -11.354  1.00  0.00      P1   H
ATOM   1418  CG  LEU A 437       4.949   5.492  -9.185  1.00  0.00      P1   C
ATOM   1419  HG  LEU A 437       5.289   5.062  -8.219  1.00  0.00      P1   H
ATOM   1420  CD1 LEU A 437       4.843   6.970  -8.915  1.00  0.00      P1   C
ATOM   1421 HD11 LEU A 437       4.386   7.410  -9.828  1.00  0.00      P1   H
ATOM   1422 HD12 LEU A 437       4.173   7.107  -8.040  1.00  0.00      P1   H
ATOM   1423 HD13 LEU A 437       5.815   7.471  -8.723  1.00  0.00      P1   H
ATOM   1424  CD2 LEU A 437       3.590   4.789  -9.496  1.00  0.00      P1   C
ATOM   1425 HD21 LEU A 437       3.073   5.036 -10.447  1.00  0.00      P1   H
ATOM   1426 HD22 LEU A 437       3.752   3.691  -9.532  1.00  0.00      P1   H
ATOM   1427 HD23 LEU A 437       2.922   5.075  -8.655  1.00  0.00      P1   H
ATOM   1428  C   LEU A 437       6.984   3.533 -11.912  1.00  0.00      P1   C
ATOM   1429  O   LEU A 437       6.412   3.186 -12.916  1.00  0.00      P1   O
ATOM   1430  N   ALA A 438       8.343   3.462 -11.870  1.00  0.00      P1   N
ATOM   1431  HN  ALA A 438       8.918   3.717 -11.097  1.00  0.00      P1   H
ATOM   1432  CA  ALA A 438       9.117   2.960 -12.939  1.00  0.00      P1   C
ATOM   1433  HA  ALA A 438       8.963   3.595 -13.798  1.00  0.00      P1   H
ATOM   1434  CB  ALA A 438      10.623   3.073 -12.677  1.00  0.00      P1   C
ATOM   1435  HB1 ALA A 438      11.144   2.383 -11.979  1.00  0.00      P1   H
ATOM   1436  HB2 ALA A 438      11.146   3.104 -13.657  1.00  0.00      P1   H
ATOM   1437  HB3 ALA A 438      10.792   4.042 -12.159  1.00  0.00      P1   H
ATOM   1438  C   ALA A 438       8.915   1.541 -13.307  1.00  0.00      P1   C
ATOM   1439  O   ALA A 438       8.840   1.224 -14.552  1.00  0.00      P1   O
ATOM   1440  N   VAL A 439       8.723   0.683 -12.299  1.00  0.00      P1   N
ATOM   1441  HN  VAL A 439       8.657   1.112 -11.402  1.00  0.00      P1   H
ATOM   1442  CA  VAL A 439       8.392  -0.760 -12.427  1.00  0.00      P1   C
ATOM   1443  HA  VAL A 439       9.118  -1.139 -13.132  1.00  0.00      P1   H
ATOM   1444  CB  VAL A 439       8.520  -1.583 -11.092  1.00  0.00      P1   C
ATOM   1445  HB  VAL A 439       8.396  -0.898 -10.227  1.00  0.00      P1   H
ATOM   1446  CG1 VAL A 439       7.615  -2.824 -11.075  1.00  0.00      P1   C
ATOM   1447 HG11 VAL A 439       6.535  -2.581 -10.977  1.00  0.00      P1   H
ATOM   1448 HG12 VAL A 439       7.658  -3.434 -12.002  1.00  0.00      P1   H
ATOM   1449 HG13 VAL A 439       7.859  -3.420 -10.170  1.00  0.00      P1   H
ATOM   1450  CG2 VAL A 439      10.036  -1.987 -10.903  1.00  0.00      P1   C
ATOM   1451 HG21 VAL A 439      10.686  -1.088 -10.847  1.00  0.00      P1   H
ATOM   1452 HG22 VAL A 439      10.121  -2.541  -9.945  1.00  0.00      P1   H
ATOM   1453 HG23 VAL A 439      10.383  -2.515 -11.818  1.00  0.00      P1   H
ATOM   1454  C   VAL A 439       6.991  -0.932 -13.055  1.00  0.00      P1   C
ATOM   1455  O   VAL A 439       6.860  -1.566 -14.045  1.00  0.00      P1   O
ATOM   1456  N   VAL A 440       5.935  -0.281 -12.466  1.00  0.00      P1   N
ATOM   1457  HN  VAL A 440       6.076   0.343 -11.701  1.00  0.00      P1   H
ATOM   1458  CA  VAL A 440       4.528  -0.403 -12.980  1.00  0.00      P1   C
ATOM   1459  HA  VAL A 440       4.424  -1.454 -13.207  1.00  0.00      P1   H
ATOM   1460  CB  VAL A 440       3.428  -0.026 -11.974  1.00  0.00      P1   C
ATOM   1461  HB  VAL A 440       2.475  -0.454 -12.350  1.00  0.00      P1   H
ATOM   1462  CG1 VAL A 440       3.662  -0.811 -10.652  1.00  0.00      P1   C
ATOM   1463 HG11 VAL A 440       4.493  -0.464 -10.001  1.00  0.00      P1   H
ATOM   1464 HG12 VAL A 440       2.739  -0.617 -10.064  1.00  0.00      P1   H
ATOM   1465 HG13 VAL A 440       3.739  -1.910 -10.798  1.00  0.00      P1   H
ATOM   1466  CG2 VAL A 440       3.395   1.471 -11.546  1.00  0.00      P1   C
ATOM   1467 HG21 VAL A 440       4.377   1.599 -11.042  1.00  0.00      P1   H
ATOM   1468 HG22 VAL A 440       3.195   2.208 -12.353  1.00  0.00      P1   H
ATOM   1469 HG23 VAL A 440       2.689   1.668 -10.711  1.00  0.00      P1   H
ATOM   1470  C   VAL A 440       4.302   0.287 -14.299  1.00  0.00      P1   C
ATOM   1471  O   VAL A 440       3.575  -0.111 -15.219  1.00  0.00      P1   O
ATOM   1472  N   ALA A 441       5.000   1.459 -14.584  1.00  0.00      P1   N
ATOM   1473  HN  ALA A 441       5.486   1.808 -13.785  1.00  0.00      P1   H
ATOM   1474  CA  ALA A 441       4.885   2.087 -15.916  1.00  0.00      P1   C
ATOM   1475  HA  ALA A 441       3.835   2.133 -16.162  1.00  0.00      P1   H
ATOM   1476  CB  ALA A 441       5.523   3.494 -15.767  1.00  0.00      P1   C
ATOM   1477  HB1 ALA A 441       6.609   3.349 -15.586  1.00  0.00      P1   H
ATOM   1478  HB2 ALA A 441       5.219   3.983 -16.717  1.00  0.00      P1   H
ATOM   1479  HB3 ALA A 441       5.035   3.973 -14.890  1.00  0.00      P1   H
ATOM   1480  C   ALA A 441       5.616   1.368 -17.021  1.00  0.00      P1   C
ATOM   1481  O   ALA A 441       4.984   1.284 -18.111  1.00  0.00      P1   O
ATOM   1482  N   MET A 442       6.887   0.869 -16.840  1.00  0.00      P1   N
ATOM   1483  HN  MET A 442       7.294   0.928 -15.931  1.00  0.00      P1   H
ATOM   1484  CA  MET A 442       7.731   0.379 -17.915  1.00  0.00      P1   C
ATOM   1485  HA  MET A 442       7.544   0.763 -18.906  1.00  0.00      P1   H
ATOM   1486  CB  MET A 442       9.210   0.695 -17.779  1.00  0.00      P1   C
ATOM   1487  HB1 MET A 442       9.520   0.209 -16.829  1.00  0.00      P1   H
ATOM   1488  HB2 MET A 442       9.707   0.287 -18.685  1.00  0.00      P1   H
ATOM   1489  CG  MET A 442       9.528   2.153 -17.878  1.00  0.00      P1   C
ATOM   1490  HG1 MET A 442       9.134   2.545 -18.839  1.00  0.00      P1   H
ATOM   1491  HG2 MET A 442       9.027   2.649 -17.021  1.00  0.00      P1   H
ATOM   1492  SD  MET A 442      11.279   2.445 -17.923  1.00  0.00      P1   S
ATOM   1493  CE  MET A 442      11.041   4.200 -17.615  1.00  0.00      P1   C
ATOM   1494  HE1 MET A 442      11.787   4.886 -18.073  1.00  0.00      P1   H
ATOM   1495  HE2 MET A 442      10.093   4.452 -18.136  1.00  0.00      P1   H
ATOM   1496  HE3 MET A 442      10.935   4.427 -16.533  1.00  0.00      P1   H
ATOM   1497  C   MET A 442       7.558  -1.125 -18.076  1.00  0.00      P1   C
ATOM   1498  O   MET A 442       8.376  -1.762 -18.776  1.00  0.00      P1   O
ATOM   1499  C   ALA A 443       5.743  -3.471 -19.025  1.00  0.00      P1   C
ATOM   1500  OT1 ALA A 443       6.015  -4.621 -19.433  1.00  0.00      P1   O
ATOM   1501  OT2 ALA A 443       5.122  -2.706 -19.781  1.00  0.00      P1   O
ATOM   1502  N   ALA A 443       6.519  -1.667 -17.517  1.00  0.00      P1   N
ATOM   1503  HN  ALA A 443       5.901  -1.077 -17.004  1.00  0.00      P1   H
ATOM   1504  CA  ALA A 443       6.154  -3.073 -17.590  1.00  0.00      P1   C
ATOM   1505  HA  ALA A 443       7.036  -3.636 -17.323  1.00  0.00      P1   H
ATOM   1506  CB  ALA A 443       4.946  -3.319 -16.585  1.00  0.00      P1   C
ATOM   1507  HB1 ALA A 443       5.315  -3.246 -15.539  1.00  0.00      P1   H
ATOM   1508  HB2 ALA A 443       4.067  -2.660 -16.746  1.00  0.00      P1   H
ATOM   1509  HB3 ALA A 443       4.661  -4.390 -16.657  1.00  0.00      P1   H
ATOM   1510  N   LEU B 708      -0.916 -11.853 -13.088  1.00  0.00      P2   N
ATOM   1511  HT1 LEU B 708      -1.378 -12.575 -12.498  1.00  0.00      P2   H
ATOM   1512  HT2 LEU B 708      -1.613 -11.279 -13.603  1.00  0.00      P2   H
ATOM   1513  HT3 LEU B 708      -0.332 -11.249 -12.476  1.00  0.00      P2   H
ATOM   1514  CA  LEU B 708       0.025 -12.586 -14.008  1.00  0.00      P2   C
ATOM   1515  HA  LEU B 708      -0.653 -13.147 -14.635  1.00  0.00      P2   H
ATOM   1516  CB  LEU B 708       0.803 -11.618 -14.807  1.00  0.00      P2   C
ATOM   1517  HB1 LEU B 708       1.691 -11.176 -14.308  1.00  0.00      P2   H
ATOM   1518  HB2 LEU B 708       1.132 -12.310 -15.612  1.00  0.00      P2   H
ATOM   1519  CG  LEU B 708       0.010 -10.537 -15.582  1.00  0.00      P2   C
ATOM   1520  HG  LEU B 708      -0.593  -9.833 -14.970  1.00  0.00      P2   H
ATOM   1521  CD1 LEU B 708       1.025  -9.837 -16.468  1.00  0.00      P2   C
ATOM   1522 HD11 LEU B 708       1.524 -10.615 -17.085  1.00  0.00      P2   H
ATOM   1523 HD12 LEU B 708       0.441  -9.150 -17.118  1.00  0.00      P2   H
ATOM   1524 HD13 LEU B 708       1.860  -9.349 -15.921  1.00  0.00      P2   H
ATOM   1525  CD2 LEU B 708      -1.097 -11.072 -16.568  1.00  0.00      P2   C
ATOM   1526 HD21 LEU B 708      -1.698 -10.192 -16.880  1.00  0.00      P2   H
ATOM   1527 HD22 LEU B 708      -0.585 -11.575 -17.416  1.00  0.00      P2   H
ATOM   1528 HD23 LEU B 708      -1.696 -11.890 -16.112  1.00  0.00      P2   H
ATOM   1529  C   LEU B 708       0.981 -13.502 -13.233  1.00  0.00      P2   C
ATOM   1530  O   LEU B 708       1.306 -13.285 -12.115  1.00  0.00      P2   O
ATOM   1531  N   GLY B 709       1.405 -14.624 -13.861  1.00  0.00      P2   N
ATOM   1532  HN  GLY B 709       1.394 -14.621 -14.859  1.00  0.00      P2   H
ATOM   1533  CA  GLY B 709       2.264 -15.699 -13.298  1.00  0.00      P2   C
ATOM   1534  HA1 GLY B 709       3.160 -15.199 -12.964  1.00  0.00      P2   H
ATOM   1535  HA2 GLY B 709       2.562 -16.446 -14.018  1.00  0.00      P2   H
ATOM   1536  C   GLY B 709       1.697 -16.377 -12.097  1.00  0.00      P2   C
ATOM   1537  O   GLY B 709       2.465 -16.910 -11.283  1.00  0.00      P2   O
ATOM   1538  N   ASN B 710       0.284 -16.421 -11.990  1.00  0.00      P2   N
ATOM   1539  HN  ASN B 710      -0.309 -16.079 -12.714  1.00  0.00      P2   H
ATOM   1540  CA  ASN B 710      -0.380 -17.191 -10.984  1.00  0.00      P2   C
ATOM   1541  HA  ASN B 710      -1.455 -17.197 -11.089  1.00  0.00      P2   H
ATOM   1542  CB  ASN B 710      -0.094 -18.741 -11.113  1.00  0.00      P2   C
ATOM   1543  HB1 ASN B 710       0.968 -18.979 -10.892  1.00  0.00      P2   H
ATOM   1544  HB2 ASN B 710      -0.769 -19.311 -10.439  1.00  0.00      P2   H
ATOM   1545  CG  ASN B 710      -0.394 -19.121 -12.504  1.00  0.00      P2   C
ATOM   1546  OD1 ASN B 710       0.388 -19.463 -13.300  1.00  0.00      P2   O
ATOM   1547  ND2 ASN B 710      -1.626 -18.841 -12.927  1.00  0.00      P2   N
ATOM   1548 HD21 ASN B 710      -1.946 -19.294 -13.759  1.00  0.00      P2   H
ATOM   1549 HD22 ASN B 710      -2.215 -18.332 -12.300  1.00  0.00      P2   H
ATOM   1550  C   ASN B 710      -0.074 -16.808  -9.535  1.00  0.00      P2   C
ATOM   1551  O   ASN B 710      -0.025 -17.734  -8.728  1.00  0.00      P2   O
ATOM   1552  N   LEU B 711      -0.056 -15.512  -9.289  1.00  0.00      P2   N
ATOM   1553  HN  LEU B 711      -0.219 -14.862 -10.027  1.00  0.00      P2   H
ATOM   1554  CA  LEU B 711       0.299 -14.897  -8.069  1.00  0.00      P2   C
ATOM   1555  HA  LEU B 711       1.364 -15.072  -8.029  1.00  0.00      P2   H
ATOM   1556  CB  LEU B 711      -0.000 -13.371  -8.047  1.00  0.00      P2   C
ATOM   1557  HB1 LEU B 711       0.562 -12.917  -8.891  1.00  0.00      P2   H
ATOM   1558  HB2 LEU B 711      -1.093 -13.321  -8.238  1.00  0.00      P2   H
ATOM   1559  CG  LEU B 711       0.458 -12.487  -6.870  1.00  0.00      P2   C
ATOM   1560  HG  LEU B 711       1.370 -13.005  -6.503  1.00  0.00      P2   H
ATOM   1561  CD1 LEU B 711       0.858 -11.089  -7.326  1.00  0.00      P2   C
ATOM   1562 HD11 LEU B 711       0.929 -10.355  -6.496  1.00  0.00      P2   H
ATOM   1563 HD12 LEU B 711       1.931 -11.044  -7.611  1.00  0.00      P2   H
ATOM   1564 HD13 LEU B 711       0.211 -10.588  -8.079  1.00  0.00      P2   H
ATOM   1565  CD2 LEU B 711      -0.643 -12.373  -5.860  1.00  0.00      P2   C
ATOM   1566 HD21 LEU B 711      -0.166 -12.213  -4.870  1.00  0.00      P2   H
ATOM   1567 HD22 LEU B 711      -1.354 -11.529  -5.986  1.00  0.00      P2   H
ATOM   1568 HD23 LEU B 711      -1.241 -13.300  -5.729  1.00  0.00      P2   H
ATOM   1569  C   LEU B 711      -0.390 -15.462  -6.870  1.00  0.00      P2   C
ATOM   1570  O   LEU B 711       0.162 -15.590  -5.813  1.00  0.00      P2   O
ATOM   1571  N   THR B 712      -1.663 -15.878  -6.955  1.00  0.00      P2   N
ATOM   1572  HN  THR B 712      -2.154 -15.797  -7.819  1.00  0.00      P2   H
ATOM   1573  CA  THR B 712      -2.428 -16.502  -5.911  1.00  0.00      P2   C
ATOM   1574  HA  THR B 712      -2.390 -15.919  -5.003  1.00  0.00      P2   H
ATOM   1575  CB  THR B 712      -3.865 -16.502  -6.165  1.00  0.00      P2   C
ATOM   1576  HB  THR B 712      -4.559 -17.046  -5.489  1.00  0.00      P2   H
ATOM   1577  OG1 THR B 712      -4.212 -16.986  -7.419  1.00  0.00      P2   O
ATOM   1578  HG1 THR B 712      -4.859 -17.682  -7.278  1.00  0.00      P2   H
ATOM   1579  CG2 THR B 712      -4.426 -15.033  -6.018  1.00  0.00      P2   C
ATOM   1580 HG21 THR B 712      -5.076 -14.936  -5.122  1.00  0.00      P2   H
ATOM   1581 HG22 THR B 712      -3.570 -14.332  -5.913  1.00  0.00      P2   H
ATOM   1582 HG23 THR B 712      -5.010 -14.733  -6.915  1.00  0.00      P2   H
ATOM   1583  C   THR B 712      -1.893 -17.879  -5.547  1.00  0.00      P2   C
ATOM   1584  O   THR B 712      -1.810 -18.143  -4.352  1.00  0.00      P2   O
ATOM   1585  N   LEU B 713      -1.471 -18.750  -6.598  1.00  0.00      P2   N
ATOM   1586  HN  LEU B 713      -1.428 -18.510  -7.565  1.00  0.00      P2   H
ATOM   1587  CA  LEU B 713      -0.768 -19.989  -6.314  1.00  0.00      P2   C
ATOM   1588  HA  LEU B 713      -1.366 -20.516  -5.584  1.00  0.00      P2   H
ATOM   1589  CB  LEU B 713      -0.573 -20.937  -7.594  1.00  0.00      P2   C
ATOM   1590  HB1 LEU B 713      -0.036 -20.275  -8.307  1.00  0.00      P2   H
ATOM   1591  HB2 LEU B 713       0.087 -21.763  -7.251  1.00  0.00      P2   H
ATOM   1592  CG  LEU B 713      -1.877 -21.641  -8.118  1.00  0.00      P2   C
ATOM   1593  HG  LEU B 713      -2.230 -22.281  -7.281  1.00  0.00      P2   H
ATOM   1594  CD1 LEU B 713      -2.939 -20.598  -8.660  1.00  0.00      P2   C
ATOM   1595 HD11 LEU B 713      -3.529 -21.034  -9.495  1.00  0.00      P2   H
ATOM   1596 HD12 LEU B 713      -3.690 -20.320  -7.890  1.00  0.00      P2   H
ATOM   1597 HD13 LEU B 713      -2.447 -19.788  -9.238  1.00  0.00      P2   H
ATOM   1598  CD2 LEU B 713      -1.615 -22.763  -9.183  1.00  0.00      P2   C
ATOM   1599 HD21 LEU B 713      -0.878 -22.491  -9.969  1.00  0.00      P2   H
ATOM   1600 HD22 LEU B 713      -1.178 -23.668  -8.712  1.00  0.00      P2   H
ATOM   1601 HD23 LEU B 713      -2.531 -22.947  -9.784  1.00  0.00      P2   H
ATOM   1602  C   LEU B 713       0.564 -19.753  -5.585  1.00  0.00      P2   C
ATOM   1603  O   LEU B 713       0.808 -20.349  -4.569  1.00  0.00      P2   O
ATOM   1604  N   VAL B 714       1.417 -18.886  -6.050  1.00  0.00      P2   N
ATOM   1605  HN  VAL B 714       1.257 -18.664  -7.009  1.00  0.00      P2   H
ATOM   1606  CA  VAL B 714       2.707 -18.504  -5.514  1.00  0.00      P2   C
ATOM   1607  HA  VAL B 714       3.240 -19.437  -5.400  1.00  0.00      P2   H
ATOM   1608  CB  VAL B 714       3.459 -17.605  -6.490  1.00  0.00      P2   C
ATOM   1609  HB  VAL B 714       3.138 -16.545  -6.391  1.00  0.00      P2   H
ATOM   1610  CG1 VAL B 714       4.978 -17.542  -6.105  1.00  0.00      P2   C
ATOM   1611 HG11 VAL B 714       5.395 -18.568  -6.008  1.00  0.00      P2   H
ATOM   1612 HG12 VAL B 714       5.471 -17.156  -7.023  1.00  0.00      P2   H
ATOM   1613 HG13 VAL B 714       4.977 -16.895  -5.202  1.00  0.00      P2   H
ATOM   1614  CG2 VAL B 714       3.343 -18.248  -7.931  1.00  0.00      P2   C
ATOM   1615 HG21 VAL B 714       4.044 -17.713  -8.608  1.00  0.00      P2   H
ATOM   1616 HG22 VAL B 714       3.710 -19.295  -7.864  1.00  0.00      P2   H
ATOM   1617 HG23 VAL B 714       2.293 -18.300  -8.288  1.00  0.00      P2   H
ATOM   1618  C   VAL B 714       2.683 -17.871  -4.119  1.00  0.00      P2   C
ATOM   1619  O   VAL B 714       3.455 -18.273  -3.248  1.00  0.00      P2   O
ATOM   1620  N   LEU B 715       1.680 -16.974  -3.838  1.00  0.00      P2   N
ATOM   1621  HN  LEU B 715       1.177 -16.781  -4.676  1.00  0.00      P2   H
ATOM   1622  CA  LEU B 715       1.431 -16.435  -2.506  1.00  0.00      P2   C
ATOM   1623  HA  LEU B 715       2.351 -16.078  -2.068  1.00  0.00      P2   H
ATOM   1624  CB  LEU B 715       0.511 -15.224  -2.586  1.00  0.00      P2   C
ATOM   1625  HB1 LEU B 715       1.024 -14.414  -3.148  1.00  0.00      P2   H
ATOM   1626  HB2 LEU B 715      -0.388 -15.541  -3.155  1.00  0.00      P2   H
ATOM   1627  CG  LEU B 715       0.161 -14.557  -1.288  1.00  0.00      P2   C
ATOM   1628  HG  LEU B 715      -0.326 -15.393  -0.744  1.00  0.00      P2   H
ATOM   1629  CD1 LEU B 715       1.305 -13.987  -0.391  1.00  0.00      P2   C
ATOM   1630 HD11 LEU B 715       1.842 -13.126  -0.845  1.00  0.00      P2   H
ATOM   1631 HD12 LEU B 715       0.953 -13.729   0.630  1.00  0.00      P2   H
ATOM   1632 HD13 LEU B 715       2.157 -14.679  -0.217  1.00  0.00      P2   H
ATOM   1633  CD2 LEU B 715      -0.969 -13.561  -1.569  1.00  0.00      P2   C
ATOM   1634 HD21 LEU B 715      -0.506 -12.784  -2.214  1.00  0.00      P2   H
ATOM   1635 HD22 LEU B 715      -1.806 -14.119  -2.038  1.00  0.00      P2   H
ATOM   1636 HD23 LEU B 715      -1.418 -13.111  -0.658  1.00  0.00      P2   H
ATOM   1637  C   LEU B 715       0.894 -17.461  -1.551  1.00  0.00      P2   C
ATOM   1638  O   LEU B 715       1.348 -17.641  -0.426  1.00  0.00      P2   O
ATOM   1639  N   ALA B 716      -0.029 -18.270  -2.072  1.00  0.00      P2   N
ATOM   1640  HN  ALA B 716      -0.497 -17.967  -2.900  1.00  0.00      P2   H
ATOM   1641  CA  ALA B 716      -0.538 -19.506  -1.322  1.00  0.00      P2   C
ATOM   1642  HA  ALA B 716      -1.098 -19.264  -0.431  1.00  0.00      P2   H
ATOM   1643  CB  ALA B 716      -1.577 -20.079  -2.195  1.00  0.00      P2   C
ATOM   1644  HB1 ALA B 716      -2.511 -19.478  -2.169  1.00  0.00      P2   H
ATOM   1645  HB2 ALA B 716      -1.339 -20.141  -3.279  1.00  0.00      P2   H
ATOM   1646  HB3 ALA B 716      -1.834 -21.136  -1.965  1.00  0.00      P2   H
ATOM   1647  C   ALA B 716       0.502 -20.510  -0.923  1.00  0.00      P2   C
ATOM   1648  O   ALA B 716       0.582 -21.048   0.149  1.00  0.00      P2   O
ATOM   1649  N   ILE B 717       1.482 -20.727  -1.798  1.00  0.00      P2   N
ATOM   1650  HN  ILE B 717       1.306 -20.324  -2.693  1.00  0.00      P2   H
ATOM   1651  CA  ILE B 717       2.677 -21.444  -1.423  1.00  0.00      P2   C
ATOM   1652  HA  ILE B 717       2.252 -22.292  -0.908  1.00  0.00      P2   H
ATOM   1653  CB  ILE B 717       3.520 -22.017  -2.679  1.00  0.00      P2   C
ATOM   1654  HB  ILE B 717       3.723 -21.170  -3.368  1.00  0.00      P2   H
ATOM   1655  CG2 ILE B 717       4.896 -22.591  -2.251  1.00  0.00      P2   C
ATOM   1656 HG21 ILE B 717       5.572 -21.793  -1.877  1.00  0.00      P2   H
ATOM   1657 HG22 ILE B 717       4.779 -23.361  -1.459  1.00  0.00      P2   H
ATOM   1658 HG23 ILE B 717       5.392 -23.185  -3.047  1.00  0.00      P2   H
ATOM   1659  CG1 ILE B 717       2.586 -23.021  -3.492  1.00  0.00      P2   C
ATOM   1660 HG11 ILE B 717       2.748 -24.056  -3.122  1.00  0.00      P2   H
ATOM   1661 HG12 ILE B 717       1.491 -22.858  -3.397  1.00  0.00      P2   H
ATOM   1662  CD  ILE B 717       2.926 -23.125  -4.982  1.00  0.00      P2   C
ATOM   1663  HD1 ILE B 717       3.992 -23.396  -5.143  1.00  0.00      P2   H
ATOM   1664  HD2 ILE B 717       2.278 -23.854  -5.514  1.00  0.00      P2   H
ATOM   1665  HD3 ILE B 717       2.647 -22.146  -5.424  1.00  0.00      P2   H
ATOM   1666  C   ILE B 717       3.534 -20.779  -0.494  1.00  0.00      P2   C
ATOM   1667  O   ILE B 717       3.865 -21.411   0.476  1.00  0.00      P2   O
ATOM   1668  N   ILE B 718       3.957 -19.496  -0.686  1.00  0.00      P2   N
ATOM   1669  HN  ILE B 718       3.585 -19.016  -1.477  1.00  0.00      P2   H
ATOM   1670  CA  ILE B 718       5.032 -18.918   0.194  1.00  0.00      P2   C
ATOM   1671  HA  ILE B 718       5.697 -19.757   0.332  1.00  0.00      P2   H
ATOM   1672  CB  ILE B 718       5.746 -17.754  -0.472  1.00  0.00      P2   C
ATOM   1673  HB  ILE B 718       6.537 -17.281   0.150  1.00  0.00      P2   H
ATOM   1674  CG2 ILE B 718       6.470 -18.220  -1.727  1.00  0.00      P2   C
ATOM   1675 HG21 ILE B 718       5.665 -18.484  -2.447  1.00  0.00      P2   H
ATOM   1676 HG22 ILE B 718       7.192 -17.545  -2.232  1.00  0.00      P2   H
ATOM   1677 HG23 ILE B 718       7.075 -19.132  -1.533  1.00  0.00      P2   H
ATOM   1678  CG1 ILE B 718       4.743 -16.590  -0.746  1.00  0.00      P2   C
ATOM   1679 HG11 ILE B 718       4.528 -16.300  -1.797  1.00  0.00      P2   H
ATOM   1680 HG12 ILE B 718       3.763 -17.007  -0.428  1.00  0.00      P2   H
ATOM   1681  CD  ILE B 718       5.037 -15.392   0.092  1.00  0.00      P2   C
ATOM   1682  HD1 ILE B 718       4.763 -15.480   1.165  1.00  0.00      P2   H
ATOM   1683  HD2 ILE B 718       6.088 -15.065  -0.055  1.00  0.00      P2   H
ATOM   1684  HD3 ILE B 718       4.401 -14.515  -0.154  1.00  0.00      P2   H
ATOM   1685  C   ILE B 718       4.507 -18.717   1.619  1.00  0.00      P2   C
ATOM   1686  O   ILE B 718       5.216 -19.040   2.578  1.00  0.00      P2   O
ATOM   1687  N   VAL B 719       3.274 -18.252   1.853  1.00  0.00      P2   N
ATOM   1688  HN  VAL B 719       2.718 -17.953   1.082  1.00  0.00      P2   H
ATOM   1689  CA  VAL B 719       2.748 -18.044   3.242  1.00  0.00      P2   C
ATOM   1690  HA  VAL B 719       3.461 -17.421   3.764  1.00  0.00      P2   H
ATOM   1691  CB  VAL B 719       1.310 -17.362   3.275  1.00  0.00      P2   C
ATOM   1692  HB  VAL B 719       0.580 -17.945   2.673  1.00  0.00      P2   H
ATOM   1693  CG1 VAL B 719       0.760 -17.335   4.715  1.00  0.00      P2   C
ATOM   1694 HG11 VAL B 719       1.535 -16.896   5.379  1.00  0.00      P2   H
ATOM   1695 HG12 VAL B 719      -0.060 -16.590   4.630  1.00  0.00      P2   H
ATOM   1696 HG13 VAL B 719       0.430 -18.306   5.142  1.00  0.00      P2   H
ATOM   1697  CG2 VAL B 719       1.321 -15.899   2.563  1.00  0.00      P2   C
ATOM   1698 HG21 VAL B 719       0.467 -15.322   2.976  1.00  0.00      P2   H
ATOM   1699 HG22 VAL B 719       2.210 -15.432   3.038  1.00  0.00      P2   H
ATOM   1700 HG23 VAL B 719       1.296 -15.860   1.454  1.00  0.00      P2   H
ATOM   1701  C   VAL B 719       2.608 -19.301   4.039  1.00  0.00      P2   C
ATOM   1702  O   VAL B 719       3.025 -19.321   5.182  1.00  0.00      P2   O
ATOM   1703  N   PHE B 720       2.202 -20.385   3.448  1.00  0.00      P2   N
ATOM   1704  HN  PHE B 720       1.989 -20.216   2.488  1.00  0.00      P2   H
ATOM   1705  CA  PHE B 720       2.048 -21.700   4.055  1.00  0.00      P2   C
ATOM   1706  HA  PHE B 720       1.563 -21.609   5.016  1.00  0.00      P2   H
ATOM   1707  CB  PHE B 720       1.203 -22.610   3.098  1.00  0.00      P2   C
ATOM   1708  HB1 PHE B 720       0.489 -21.959   2.548  1.00  0.00      P2   H
ATOM   1709  HB2 PHE B 720       1.736 -23.055   2.231  1.00  0.00      P2   H
ATOM   1710  CG  PHE B 720       0.418 -23.695   3.731  1.00  0.00      P2   C
ATOM   1711  CD1 PHE B 720       0.947 -24.828   4.395  1.00  0.00      P2   C
ATOM   1712  HD1 PHE B 720       2.014 -24.899   4.541  1.00  0.00      P2   H
ATOM   1713  CE1 PHE B 720       0.133 -25.884   4.887  1.00  0.00      P2   C
ATOM   1714  HE1 PHE B 720       0.478 -26.704   5.497  1.00  0.00      P2   H
ATOM   1715  CZ  PHE B 720      -1.230 -25.749   4.754  1.00  0.00      P2   C
ATOM   1716  HZ  PHE B 720      -1.892 -26.570   4.986  1.00  0.00      P2   H
ATOM   1717  CD2 PHE B 720      -0.990 -23.764   3.523  1.00  0.00      P2   C
ATOM   1718  HD2 PHE B 720      -1.441 -22.934   3.001  1.00  0.00      P2   H
ATOM   1719  CE2 PHE B 720      -1.812 -24.727   4.029  1.00  0.00      P2   C
ATOM   1720  HE2 PHE B 720      -2.876 -24.741   3.849  1.00  0.00      P2   H
ATOM   1721  C   PHE B 720       3.439 -22.304   4.358  1.00  0.00      P2   C
ATOM   1722  O   PHE B 720       3.616 -22.719   5.501  1.00  0.00      P2   O
ATOM   1723  N   ILE B 721       4.479 -22.275   3.434  1.00  0.00      P2   N
ATOM   1724  HN  ILE B 721       4.246 -21.936   2.526  1.00  0.00      P2   H
ATOM   1725  CA  ILE B 721       5.815 -22.750   3.856  1.00  0.00      P2   C
ATOM   1726  HA  ILE B 721       5.746 -23.727   4.312  1.00  0.00      P2   H
ATOM   1727  CB  ILE B 721       6.868 -22.872   2.683  1.00  0.00      P2   C
ATOM   1728  HB  ILE B 721       6.563 -23.684   1.987  1.00  0.00      P2   H
ATOM   1729  CG2 ILE B 721       6.999 -21.709   1.689  1.00  0.00      P2   C
ATOM   1730 HG21 ILE B 721       7.327 -20.755   2.152  1.00  0.00      P2   H
ATOM   1731 HG22 ILE B 721       7.651 -21.977   0.830  1.00  0.00      P2   H
ATOM   1732 HG23 ILE B 721       6.017 -21.536   1.199  1.00  0.00      P2   H
ATOM   1733  CG1 ILE B 721       8.279 -23.154   3.130  1.00  0.00      P2   C
ATOM   1734 HG11 ILE B 721       8.949 -23.013   2.255  1.00  0.00      P2   H
ATOM   1735 HG12 ILE B 721       8.580 -22.417   3.906  1.00  0.00      P2   H
ATOM   1736  CD  ILE B 721       8.404 -24.594   3.687  1.00  0.00      P2   C
ATOM   1737  HD1 ILE B 721       9.406 -24.884   4.068  1.00  0.00      P2   H
ATOM   1738  HD2 ILE B 721       7.608 -24.625   4.462  1.00  0.00      P2   H
ATOM   1739  HD3 ILE B 721       8.187 -25.334   2.886  1.00  0.00      P2   H
ATOM   1740  C   ILE B 721       6.489 -21.931   5.036  1.00  0.00      P2   C
ATOM   1741  O   ILE B 721       6.983 -22.497   6.035  1.00  0.00      P2   O
ATOM   1742  N   PHE B 722       6.442 -20.596   5.045  1.00  0.00      P2   N
ATOM   1743  HN  PHE B 722       6.120 -19.964   4.344  1.00  0.00      P2   H
ATOM   1744  CA  PHE B 722       6.807 -19.661   6.104  1.00  0.00      P2   C
ATOM   1745  HA  PHE B 722       7.838 -19.823   6.381  1.00  0.00      P2   H
ATOM   1746  CB  PHE B 722       6.468 -18.201   5.761  1.00  0.00      P2   C
ATOM   1747  HB1 PHE B 722       5.388 -18.089   5.529  1.00  0.00      P2   H
ATOM   1748  HB2 PHE B 722       6.653 -17.602   6.679  1.00  0.00      P2   H
ATOM   1749  CG  PHE B 722       7.266 -17.702   4.548  1.00  0.00      P2   C
ATOM   1750  CD1 PHE B 722       6.828 -16.638   3.784  1.00  0.00      P2   C
ATOM   1751  HD1 PHE B 722       5.951 -16.120   4.146  1.00  0.00      P2   H
ATOM   1752  CE1 PHE B 722       7.498 -16.080   2.729  1.00  0.00      P2   C
ATOM   1753  HE1 PHE B 722       7.143 -15.146   2.320  1.00  0.00      P2   H
ATOM   1754  CZ  PHE B 722       8.694 -16.732   2.313  1.00  0.00      P2   C
ATOM   1755  HZ  PHE B 722       9.305 -16.403   1.486  1.00  0.00      P2   H
ATOM   1756  CD2 PHE B 722       8.462 -18.263   4.156  1.00  0.00      P2   C
ATOM   1757  HD2 PHE B 722       8.949 -19.106   4.624  1.00  0.00      P2   H
ATOM   1758  CE2 PHE B 722       9.203 -17.820   3.056  1.00  0.00      P2   C
ATOM   1759  HE2 PHE B 722      10.006 -18.440   2.685  1.00  0.00      P2   H
ATOM   1760  C   PHE B 722       5.976 -20.001   7.319  1.00  0.00      P2   C
ATOM   1761  O   PHE B 722       6.386 -19.781   8.488  1.00  0.00      P2   O
ATOM   1762  N   ALA B 723       4.705 -20.408   7.199  1.00  0.00      P2   N
ATOM   1763  HN  ALA B 723       4.249 -20.453   6.314  1.00  0.00      P2   H
ATOM   1764  CA  ALA B 723       3.814 -20.780   8.359  1.00  0.00      P2   C
ATOM   1765  HA  ALA B 723       3.948 -19.914   8.992  1.00  0.00      P2   H
ATOM   1766  CB  ALA B 723       2.347 -20.903   7.983  1.00  0.00      P2   C
ATOM   1767  HB1 ALA B 723       2.005 -19.965   7.498  1.00  0.00      P2   H
ATOM   1768  HB2 ALA B 723       2.070 -21.688   7.247  1.00  0.00      P2   H
ATOM   1769  HB3 ALA B 723       1.804 -20.918   8.953  1.00  0.00      P2   H
ATOM   1770  C   ALA B 723       4.280 -21.969   9.091  1.00  0.00      P2   C
ATOM   1771  O   ALA B 723       4.288 -22.083  10.292  1.00  0.00      P2   O
ATOM   1772  N   VAL B 724       4.676 -22.979   8.353  1.00  0.00      P2   N
ATOM   1773  HN  VAL B 724       4.603 -23.023   7.360  1.00  0.00      P2   H
ATOM   1774  CA  VAL B 724       5.317 -24.174   8.971  1.00  0.00      P2   C
ATOM   1775  HA  VAL B 724       4.663 -24.519   9.758  1.00  0.00      P2   H
ATOM   1776  CB  VAL B 724       5.457 -25.298   8.025  1.00  0.00      P2   C
ATOM   1777  HB  VAL B 724       6.181 -25.075   7.213  1.00  0.00      P2   H
ATOM   1778  CG1 VAL B 724       5.993 -26.476   8.776  1.00  0.00      P2   C
ATOM   1779 HG11 VAL B 724       6.101 -27.324   8.067  1.00  0.00      P2   H
ATOM   1780 HG12 VAL B 724       6.974 -26.240   9.239  1.00  0.00      P2   H
ATOM   1781 HG13 VAL B 724       5.251 -26.697   9.573  1.00  0.00      P2   H
ATOM   1782  CG2 VAL B 724       4.111 -25.715   7.444  1.00  0.00      P2   C
ATOM   1783 HG21 VAL B 724       4.374 -26.761   7.176  1.00  0.00      P2   H
ATOM   1784 HG22 VAL B 724       3.406 -25.850   8.292  1.00  0.00      P2   H
ATOM   1785 HG23 VAL B 724       3.798 -25.109   6.566  1.00  0.00      P2   H
ATOM   1786  C   VAL B 724       6.743 -23.752   9.513  1.00  0.00      P2   C
ATOM   1787  O   VAL B 724       7.140 -24.142  10.641  1.00  0.00      P2   O
ATOM   1788  N   VAL B 725       7.513 -22.923   8.762  1.00  0.00      P2   N
ATOM   1789  HN  VAL B 725       7.251 -22.488   7.904  1.00  0.00      P2   H
ATOM   1790  CA  VAL B 725       8.813 -22.476   9.393  1.00  0.00      P2   C
ATOM   1791  HA  VAL B 725       9.404 -23.372   9.512  1.00  0.00      P2   H
ATOM   1792  CB  VAL B 725       9.640 -21.660   8.429  1.00  0.00      P2   C
ATOM   1793  HB  VAL B 725       9.136 -20.766   8.002  1.00  0.00      P2   H
ATOM   1794  CG1 VAL B 725      10.877 -21.090   9.095  1.00  0.00      P2   C
ATOM   1795 HG11 VAL B 725      11.509 -20.550   8.357  1.00  0.00      P2   H
ATOM   1796 HG12 VAL B 725      10.576 -20.334   9.850  1.00  0.00      P2   H
ATOM   1797 HG13 VAL B 725      11.385 -21.870   9.701  1.00  0.00      P2   H
ATOM   1798  CG2 VAL B 725      10.117 -22.590   7.305  1.00  0.00      P2   C
ATOM   1799 HG21 VAL B 725       9.534 -23.534   7.356  1.00  0.00      P2   H
ATOM   1800 HG22 VAL B 725       9.908 -22.170   6.297  1.00  0.00      P2   H
ATOM   1801 HG23 VAL B 725      11.209 -22.772   7.402  1.00  0.00      P2   H
ATOM   1802  C   VAL B 725       8.683 -21.665  10.671  1.00  0.00      P2   C
ATOM   1803  O   VAL B 725       9.431 -21.747  11.645  1.00  0.00      P2   O
ATOM   1804  N   GLY B 726       7.701 -20.706  10.746  1.00  0.00      P2   N
ATOM   1805  HN  GLY B 726       7.075 -20.671   9.972  1.00  0.00      P2   H
ATOM   1806  CA  GLY B 726       7.360 -19.911  11.870  1.00  0.00      P2   C
ATOM   1807  HA1 GLY B 726       6.480 -19.307  11.702  1.00  0.00      P2   H
ATOM   1808  HA2 GLY B 726       8.214 -19.361  12.236  1.00  0.00      P2   H
ATOM   1809  C   GLY B 726       6.991 -20.733  13.045  1.00  0.00      P2   C
ATOM   1810  O   GLY B 726       7.422 -20.519  14.155  1.00  0.00      P2   O
ATOM   1811  N   MET B 727       6.039 -21.707  12.832  1.00  0.00      P2   N
ATOM   1812  HN  MET B 727       5.614 -21.741  11.932  1.00  0.00      P2   H
ATOM   1813  CA  MET B 727       5.564 -22.650  13.849  1.00  0.00      P2   C
ATOM   1814  HA  MET B 727       5.017 -22.182  14.654  1.00  0.00      P2   H
ATOM   1815  CB  MET B 727       4.537 -23.506  13.181  1.00  0.00      P2   C
ATOM   1816  HB1 MET B 727       3.724 -22.845  12.811  1.00  0.00      P2   H
ATOM   1817  HB2 MET B 727       4.923 -24.066  12.302  1.00  0.00      P2   H
ATOM   1818  CG  MET B 727       3.916 -24.571  14.151  1.00  0.00      P2   C
ATOM   1819  HG1 MET B 727       4.784 -25.253  14.278  1.00  0.00      P2   H
ATOM   1820  HG2 MET B 727       3.586 -24.105  15.103  1.00  0.00      P2   H
ATOM   1821  SD  MET B 727       2.539 -25.545  13.512  1.00  0.00      P2   S
ATOM   1822  CE  MET B 727       3.340 -26.307  12.139  1.00  0.00      P2   C
ATOM   1823  HE1 MET B 727       3.961 -25.633  11.511  1.00  0.00      P2   H
ATOM   1824  HE2 MET B 727       3.860 -27.276  12.300  1.00  0.00      P2   H
ATOM   1825  HE3 MET B 727       2.549 -26.561  11.399  1.00  0.00      P2   H
ATOM   1826  C   MET B 727       6.640 -23.504  14.511  1.00  0.00      P2   C
ATOM   1827  O   MET B 727       6.756 -23.629  15.725  1.00  0.00      P2   O
ATOM   1828  N   GLN B 728       7.545 -24.076  13.718  1.00  0.00      P2   N
ATOM   1829  HN  GLN B 728       7.468 -24.061  12.724  1.00  0.00      P2   H
ATOM   1830  CA  GLN B 728       8.566 -25.062  14.076  1.00  0.00      P2   C
ATOM   1831  HA  GLN B 728       8.184 -25.749  14.816  1.00  0.00      P2   H
ATOM   1832  CB  GLN B 728       8.998 -25.947  12.881  1.00  0.00      P2   C
ATOM   1833  HB1 GLN B 728       9.516 -25.576  11.970  1.00  0.00      P2   H
ATOM   1834  HB2 GLN B 728       9.774 -26.613  13.316  1.00  0.00      P2   H
ATOM   1835  CG  GLN B 728       7.832 -26.873  12.393  1.00  0.00      P2   C
ATOM   1836  HG1 GLN B 728       6.895 -26.363  12.084  1.00  0.00      P2   H
ATOM   1837  HG2 GLN B 728       8.194 -27.415  11.492  1.00  0.00      P2   H
ATOM   1838  CD  GLN B 728       7.333 -28.005  13.287  1.00  0.00      P2   C
ATOM   1839  OE1 GLN B 728       6.295 -28.637  12.995  1.00  0.00      P2   O
ATOM   1840  NE2 GLN B 728       8.013 -28.252  14.391  1.00  0.00      P2   N
ATOM   1841 HE21 GLN B 728       7.700 -28.914  15.073  1.00  0.00      P2   H
ATOM   1842 HE22 GLN B 728       8.920 -27.838  14.455  1.00  0.00      P2   H
ATOM   1843  C   GLN B 728       9.743 -24.363  14.709  1.00  0.00      P2   C
ATOM   1844  O   GLN B 728      10.180 -24.824  15.779  1.00  0.00      P2   O
ATOM   1845  N   LEU B 729      10.216 -23.168  14.254  1.00  0.00      P2   N
ATOM   1846  HN  LEU B 729       9.843 -22.764  13.423  1.00  0.00      P2   H
ATOM   1847  CA  LEU B 729      11.429 -22.635  14.924  1.00  0.00      P2   C
ATOM   1848  HA  LEU B 729      11.960 -23.454  15.386  1.00  0.00      P2   H
ATOM   1849  CB  LEU B 729      12.344 -22.036  13.812  1.00  0.00      P2   C
ATOM   1850  HB1 LEU B 729      11.792 -21.164  13.401  1.00  0.00      P2   H
ATOM   1851  HB2 LEU B 729      13.344 -21.818  14.244  1.00  0.00      P2   H
ATOM   1852  CG  LEU B 729      12.662 -22.909  12.651  1.00  0.00      P2   C
ATOM   1853  HG  LEU B 729      11.767 -23.323  12.141  1.00  0.00      P2   H
ATOM   1854  CD1 LEU B 729      13.479 -22.181  11.600  1.00  0.00      P2   C
ATOM   1855 HD11 LEU B 729      13.947 -22.934  10.930  1.00  0.00      P2   H
ATOM   1856 HD12 LEU B 729      12.849 -21.512  10.976  1.00  0.00      P2   H
ATOM   1857 HD13 LEU B 729      14.222 -21.527  12.103  1.00  0.00      P2   H
ATOM   1858  CD2 LEU B 729      13.464 -24.171  13.201  1.00  0.00      P2   C
ATOM   1859 HD21 LEU B 729      13.676 -24.879  12.371  1.00  0.00      P2   H
ATOM   1860 HD22 LEU B 729      14.344 -23.762  13.742  1.00  0.00      P2   H
ATOM   1861 HD23 LEU B 729      12.804 -24.739  13.891  1.00  0.00      P2   H
ATOM   1862  C   LEU B 729      11.096 -21.505  15.976  1.00  0.00      P2   C
ATOM   1863  O   LEU B 729      11.819 -21.247  16.932  1.00  0.00      P2   O
ATOM   1864  N   PHE B 730       9.923 -20.823  15.757  1.00  0.00      P2   N
ATOM   1865  HN  PHE B 730       9.285 -21.010  15.014  1.00  0.00      P2   H
ATOM   1866  CA  PHE B 730       9.730 -19.562  16.451  1.00  0.00      P2   C
ATOM   1867  HA  PHE B 730      10.534 -19.272  17.111  1.00  0.00      P2   H
ATOM   1868  CB  PHE B 730       9.601 -18.337  15.483  1.00  0.00      P2   C
ATOM   1869  HB1 PHE B 730       8.716 -18.370  14.815  1.00  0.00      P2   H
ATOM   1870  HB2 PHE B 730       9.513 -17.378  16.039  1.00  0.00      P2   H
ATOM   1871  CG  PHE B 730      10.830 -18.157  14.587  1.00  0.00      P2   C
ATOM   1872  CD1 PHE B 730      10.621 -17.761  13.251  1.00  0.00      P2   C
ATOM   1873  HD1 PHE B 730       9.654 -17.543  12.822  1.00  0.00      P2   H
ATOM   1874  CE1 PHE B 730      11.768 -17.446  12.448  1.00  0.00      P2   C
ATOM   1875  HE1 PHE B 730      11.640 -16.910  11.519  1.00  0.00      P2   H
ATOM   1876  CZ  PHE B 730      13.015 -17.675  12.907  1.00  0.00      P2   C
ATOM   1877  HZ  PHE B 730      13.846 -17.628  12.219  1.00  0.00      P2   H
ATOM   1878  CD2 PHE B 730      12.199 -18.401  14.982  1.00  0.00      P2   C
ATOM   1879  HD2 PHE B 730      12.408 -18.689  16.001  1.00  0.00      P2   H
ATOM   1880  CE2 PHE B 730      13.261 -18.277  14.118  1.00  0.00      P2   C
ATOM   1881  HE2 PHE B 730      14.272 -18.442  14.459  1.00  0.00      P2   H
ATOM   1882  C   PHE B 730       8.413 -19.649  17.265  1.00  0.00      P2   C
ATOM   1883  O   PHE B 730       7.956 -18.606  17.683  1.00  0.00      P2   O
ATOM   1884  N   GLY B 731       7.934 -20.883  17.631  1.00  0.00      P2   N
ATOM   1885  HN  GLY B 731       8.509 -21.651  17.361  1.00  0.00      P2   H
ATOM   1886  CA  GLY B 731       6.602 -21.061  18.287  1.00  0.00      P2   C
ATOM   1887  HA1 GLY B 731       6.260 -22.077  18.154  1.00  0.00      P2   H
ATOM   1888  HA2 GLY B 731       5.926 -20.312  17.902  1.00  0.00      P2   H
ATOM   1889  C   GLY B 731       6.590 -20.864  19.793  1.00  0.00      P2   C
ATOM   1890  O   GLY B 731       5.483 -20.654  20.309  1.00  0.00      P2   O
ATOM   1891  N   ASN B 732       7.768 -20.778  20.400  1.00  0.00      P2   N
ATOM   1892  HN  ASN B 732       8.520 -21.075  19.816  1.00  0.00      P2   H
ATOM   1893  CA  ASN B 732       8.025 -20.515  21.735  1.00  0.00      P2   C
ATOM   1894  HA  ASN B 732       7.114 -20.594  22.310  1.00  0.00      P2   H
ATOM   1895  CB  ASN B 732       8.885 -21.539  22.339  1.00  0.00      P2   C
ATOM   1896  HB1 ASN B 732       9.944 -21.466  22.007  1.00  0.00      P2   H
ATOM   1897  HB2 ASN B 732       8.894 -21.406  23.442  1.00  0.00      P2   H
ATOM   1898  CG  ASN B 732       8.379 -22.969  22.116  1.00  0.00      P2   C
ATOM   1899  OD1 ASN B 732       7.191 -23.150  22.368  1.00  0.00      P2   O
ATOM   1900  ND2 ASN B 732       9.158 -23.953  21.607  1.00  0.00      P2   N
ATOM   1901 HD21 ASN B 732       8.677 -24.736  21.213  1.00  0.00      P2   H
ATOM   1902 HD22 ASN B 732      10.156 -23.886  21.627  1.00  0.00      P2   H
ATOM   1903  C   ASN B 732       8.694 -19.138  21.919  1.00  0.00      P2   C
ATOM   1904  O   ASN B 732       8.792 -18.566  23.001  1.00  0.00      P2   O
ATOM   1905  N   LEU B 733       9.246 -18.534  20.838  1.00  0.00      P2   N
ATOM   1906  HN  LEU B 733       9.271 -18.998  19.956  1.00  0.00      P2   H
ATOM   1907  CA  LEU B 733       9.898 -17.200  20.783  1.00  0.00      P2   C
ATOM   1908  HA  LEU B 733      10.738 -17.252  21.460  1.00  0.00      P2   H
ATOM   1909  CB  LEU B 733      10.367 -16.926  19.334  1.00  0.00      P2   C
ATOM   1910  HB1 LEU B 733      11.123 -17.681  19.030  1.00  0.00      P2   H
ATOM   1911  HB2 LEU B 733       9.510 -17.038  18.635  1.00  0.00      P2   H
ATOM   1912  CG  LEU B 733      11.106 -15.529  19.208  1.00  0.00      P2   C
ATOM   1913  HG  LEU B 733      10.456 -14.695  19.549  1.00  0.00      P2   H
ATOM   1914  CD1 LEU B 733      12.390 -15.505  19.950  1.00  0.00      P2   C
ATOM   1915 HD11 LEU B 733      12.295 -15.774  21.023  1.00  0.00      P2   H
ATOM   1916 HD12 LEU B 733      13.099 -16.260  19.546  1.00  0.00      P2   H
ATOM   1917 HD13 LEU B 733      12.881 -14.513  20.040  1.00  0.00      P2   H
ATOM   1918  CD2 LEU B 733      11.509 -15.349  17.736  1.00  0.00      P2   C
ATOM   1919 HD21 LEU B 733      11.847 -14.300  17.598  1.00  0.00      P2   H
ATOM   1920 HD22 LEU B 733      12.203 -16.115  17.331  1.00  0.00      P2   H
ATOM   1921 HD23 LEU B 733      10.601 -15.342  17.095  1.00  0.00      P2   H
ATOM   1922  C   LEU B 733       8.990 -16.062  21.350  1.00  0.00      P2   C
ATOM   1923  O   LEU B 733       9.427 -15.467  22.326  1.00  0.00      P2   O
ATOM   1924  N   PRO B 734       7.717 -15.700  20.974  1.00  0.00      P2   N
ATOM   1925  CD  PRO B 734       7.220 -15.870  19.612  1.00  0.00      P2   C
ATOM   1926  HD1 PRO B 734       7.866 -15.352  18.871  1.00  0.00      P2   H
ATOM   1927  HD2 PRO B 734       7.194 -16.972  19.477  1.00  0.00      P2   H
ATOM   1928  CA  PRO B 734       6.729 -14.970  21.817  1.00  0.00      P2   C
ATOM   1929  HA  PRO B 734       7.281 -14.289  22.448  1.00  0.00      P2   H
ATOM   1930  CB  PRO B 734       5.825 -14.288  20.876  1.00  0.00      P2   C
ATOM   1931  HB1 PRO B 734       6.468 -13.480  20.466  1.00  0.00      P2   H
ATOM   1932  HB2 PRO B 734       4.854 -13.982  21.321  1.00  0.00      P2   H
ATOM   1933  CG  PRO B 734       5.768 -15.218  19.602  1.00  0.00      P2   C
ATOM   1934  HG1 PRO B 734       5.508 -14.640  18.690  1.00  0.00      P2   H
ATOM   1935  HG2 PRO B 734       5.111 -16.107  19.718  1.00  0.00      P2   H
ATOM   1936  C   PRO B 734       6.047 -16.086  22.570  1.00  0.00      P2   C
ATOM   1937  O   PRO B 734       6.224 -17.239  22.173  1.00  0.00      P2   O
ATOM   1938  N   ARG B 735       5.389 -15.679  23.638  1.00  0.00      P2   N
ATOM   1939  HN  ARG B 735       5.639 -14.727  23.794  1.00  0.00      P2   H
ATOM   1940  CA  ARG B 735       4.933 -16.621  24.630  1.00  0.00      P2   C
ATOM   1941  HA  ARG B 735       5.832 -17.131  24.947  1.00  0.00      P2   H
ATOM   1942  CB  ARG B 735       4.683 -15.852  25.911  1.00  0.00      P2   C
ATOM   1943  HB1 ARG B 735       5.611 -15.256  26.040  1.00  0.00      P2   H
ATOM   1944  HB2 ARG B 735       3.759 -15.241  25.824  1.00  0.00      P2   H
ATOM   1945  CG  ARG B 735       4.436 -16.728  27.088  1.00  0.00      P2   C
ATOM   1946  HG1 ARG B 735       3.623 -17.476  26.975  1.00  0.00      P2   H
ATOM   1947  HG2 ARG B 735       5.341 -17.354  27.246  1.00  0.00      P2   H
ATOM   1948  CD  ARG B 735       4.138 -15.945  28.370  1.00  0.00      P2   C
ATOM   1949  HD1 ARG B 735       5.008 -15.321  28.665  1.00  0.00      P2   H
ATOM   1950  HD2 ARG B 735       3.232 -15.301  28.370  1.00  0.00      P2   H
ATOM   1951  NE  ARG B 735       4.038 -16.953  29.450  1.00  0.00      P2   N
ATOM   1952  HE  ARG B 735       3.855 -17.913  29.242  1.00  0.00      P2   H
ATOM   1953  CZ  ARG B 735       3.833 -16.676  30.732  1.00  0.00      P2   C
ATOM   1954  NH1 ARG B 735       3.903 -15.415  31.173  1.00  0.00      P2   N
ATOM   1955 HH11 ARG B 735       3.684 -15.173  32.119  1.00  0.00      P2   H
ATOM   1956 HH12 ARG B 735       4.004 -14.684  30.499  1.00  0.00      P2   H
ATOM   1957  NH2 ARG B 735       3.445 -17.573  31.617  1.00  0.00      P2   N
ATOM   1958 HH21 ARG B 735       3.216 -17.377  32.571  1.00  0.00      P2   H
ATOM   1959 HH22 ARG B 735       3.459 -18.517  31.289  1.00  0.00      P2   H
ATOM   1960  C   ARG B 735       3.889 -17.625  24.289  1.00  0.00      P2   C
ATOM   1961  O   ARG B 735       3.987 -18.830  24.525  1.00  0.00      P2   O
ATOM   1962  N   TRP B 736       2.770 -17.173  23.826  1.00  0.00      P2   N
ATOM   1963  HN  TRP B 736       2.597 -16.200  23.701  1.00  0.00      P2   H
ATOM   1964  CA  TRP B 736       1.622 -18.017  23.556  1.00  0.00      P2   C
ATOM   1965  HA  TRP B 736       1.755 -19.008  23.962  1.00  0.00      P2   H
ATOM   1966  CB  TRP B 736       0.429 -17.445  24.350  1.00  0.00      P2   C
ATOM   1967  HB1 TRP B 736       0.356 -16.391  24.005  1.00  0.00      P2   H
ATOM   1968  HB2 TRP B 736      -0.493 -18.003  24.084  1.00  0.00      P2   H
ATOM   1969  CG  TRP B 736       0.675 -17.428  25.870  1.00  0.00      P2   C
ATOM   1970  CD1 TRP B 736       0.747 -18.412  26.839  1.00  0.00      P2   C
ATOM   1971  HD1 TRP B 736       0.588 -19.436  26.534  1.00  0.00      P2   H
ATOM   1972  NE1 TRP B 736       0.819 -17.900  28.094  1.00  0.00      P2   N
ATOM   1973  HE1 TRP B 736       0.828 -18.433  28.912  1.00  0.00      P2   H
ATOM   1974  CE2 TRP B 736       0.761 -16.516  28.028  1.00  0.00      P2   C
ATOM   1975  CD2 TRP B 736       0.806 -16.182  26.599  1.00  0.00      P2   C
ATOM   1976  CE3 TRP B 736       0.888 -14.788  26.291  1.00  0.00      P2   C
ATOM   1977  HE3 TRP B 736       1.103 -14.460  25.284  1.00  0.00      P2   H
ATOM   1978  CZ3 TRP B 736       0.796 -13.846  27.303  1.00  0.00      P2   C
ATOM   1979  HZ3 TRP B 736       0.934 -12.828  26.968  1.00  0.00      P2   H
ATOM   1980  CZ2 TRP B 736       0.705 -15.542  29.068  1.00  0.00      P2   C
ATOM   1981  HZ2 TRP B 736       0.533 -15.859  30.087  1.00  0.00      P2   H
ATOM   1982  CH2 TRP B 736       0.694 -14.237  28.685  1.00  0.00      P2   C
ATOM   1983  HH2 TRP B 736       0.721 -13.502  29.476  1.00  0.00      P2   H
ATOM   1984  C   TRP B 736       1.242 -18.151  22.088  1.00  0.00      P2   C
ATOM   1985  O   TRP B 736       0.739 -19.232  21.649  1.00  0.00      P2   O
ATOM   1986  N   HSE B 737       1.317 -17.135  21.213  1.00  0.00      P2   N
ATOM   1987  HN  HSE B 737       1.748 -16.267  21.450  1.00  0.00      P2   H
ATOM   1988  CA  HSE B 737       0.491 -17.069  20.004  1.00  0.00      P2   C
ATOM   1989  HA  HSE B 737      -0.302 -17.797  20.083  1.00  0.00      P2   H
ATOM   1990  CB  HSE B 737      -0.154 -15.668  19.874  1.00  0.00      P2   C
ATOM   1991  HB1 HSE B 737      -1.085 -15.634  19.268  1.00  0.00      P2   H
ATOM   1992  HB2 HSE B 737      -0.386 -15.356  20.914  1.00  0.00      P2   H
ATOM   1993  ND1 HSE B 737       0.121 -13.387  19.005  1.00  0.00      P2   N
ATOM   1994  CG  HSE B 737       0.795 -14.558  19.397  1.00  0.00      P2   C
ATOM   1995  CE1 HSE B 737       1.090 -12.494  18.936  1.00  0.00      P2   C
ATOM   1996  HE1 HSE B 737       0.939 -11.503  18.509  1.00  0.00      P2   H
ATOM   1997  NE2 HSE B 737       2.274 -12.954  19.351  1.00  0.00      P2   N
ATOM   1998  HE2 HSE B 737       3.119 -12.433  19.472  1.00  0.00      P2   H
ATOM   1999  CD2 HSE B 737       2.122 -14.279  19.709  1.00  0.00      P2   C
ATOM   2000  HD2 HSE B 737       2.922 -14.795  20.225  1.00  0.00      P2   H
ATOM   2001  C   HSE B 737       1.109 -17.478  18.604  1.00  0.00      P2   C
ATOM   2002  O   HSE B 737       0.550 -17.161  17.597  1.00  0.00      P2   O
ATOM   2003  N   MET B 738       2.272 -18.115  18.596  1.00  0.00      P2   N
ATOM   2004  HN  MET B 738       2.834 -18.088  19.419  1.00  0.00      P2   H
ATOM   2005  CA  MET B 738       2.873 -18.561  17.360  1.00  0.00      P2   C
ATOM   2006  HA  MET B 738       2.256 -18.271  16.522  1.00  0.00      P2   H
ATOM   2007  CB  MET B 738       4.129 -17.633  17.247  1.00  0.00      P2   C
ATOM   2008  HB1 MET B 738       3.808 -16.580  17.396  1.00  0.00      P2   H
ATOM   2009  HB2 MET B 738       4.969 -17.769  17.963  1.00  0.00      P2   H
ATOM   2010  CG  MET B 738       4.729 -17.779  15.793  1.00  0.00      P2   C
ATOM   2011  HG1 MET B 738       5.141 -18.810  15.836  1.00  0.00      P2   H
ATOM   2012  HG2 MET B 738       3.906 -17.873  15.052  1.00  0.00      P2   H
ATOM   2013  SD  MET B 738       5.842 -16.505  15.192  1.00  0.00      P2   S
ATOM   2014  CE  MET B 738       6.089 -17.111  13.539  1.00  0.00      P2   C
ATOM   2015  HE1 MET B 738       7.183 -17.084  13.344  1.00  0.00      P2   H
ATOM   2016  HE2 MET B 738       5.833 -18.192  13.538  1.00  0.00      P2   H
ATOM   2017  HE3 MET B 738       5.433 -16.605  12.798  1.00  0.00      P2   H
ATOM   2018  C   MET B 738       3.111 -20.080  17.407  1.00  0.00      P2   C
ATOM   2019  O   MET B 738       3.774 -20.669  16.541  1.00  0.00      P2   O
ATOM   2020  N   ASN B 739       2.537 -20.772  18.361  1.00  0.00      P2   N
ATOM   2021  HN  ASN B 739       2.013 -20.234  19.018  1.00  0.00      P2   H
ATOM   2022  CA  ASN B 739       2.774 -22.200  18.647  1.00  0.00      P2   C
ATOM   2023  HA  ASN B 739       3.828 -22.347  18.460  1.00  0.00      P2   H
ATOM   2024  CB  ASN B 739       2.486 -22.605  20.101  1.00  0.00      P2   C
ATOM   2025  HB1 ASN B 739       2.680 -21.727  20.753  1.00  0.00      P2   H
ATOM   2026  HB2 ASN B 739       1.420 -22.900  20.207  1.00  0.00      P2   H
ATOM   2027  CG  ASN B 739       3.402 -23.721  20.554  1.00  0.00      P2   C
ATOM   2028  OD1 ASN B 739       3.112 -24.910  20.463  1.00  0.00      P2   O
ATOM   2029  ND2 ASN B 739       4.529 -23.313  21.222  1.00  0.00      P2   N
ATOM   2030 HD21 ASN B 739       4.800 -22.351  21.196  1.00  0.00      P2   H
ATOM   2031 HD22 ASN B 739       5.137 -23.996  21.626  1.00  0.00      P2   H
ATOM   2032  C   ASN B 739       2.018 -23.114  17.663  1.00  0.00      P2   C
ATOM   2033  O   ASN B 739       2.330 -24.226  17.373  1.00  0.00      P2   O
ATOM   2034  N   ASP B 740       0.853 -22.668  17.164  1.00  0.00      P2   N
ATOM   2035  HN  ASP B 740       0.518 -21.783  17.477  1.00  0.00      P2   H
ATOM   2036  CA  ASP B 740      -0.079 -23.454  16.360  1.00  0.00      P2   C
ATOM   2037  HA  ASP B 740       0.495 -24.365  16.269  1.00  0.00      P2   H
ATOM   2038  CB  ASP B 740      -1.435 -23.671  17.072  1.00  0.00      P2   C
ATOM   2039  HB1 ASP B 740      -1.978 -22.706  16.974  1.00  0.00      P2   H
ATOM   2040  HB2 ASP B 740      -1.973 -24.401  16.431  1.00  0.00      P2   H
ATOM   2041  CG  ASP B 740      -1.425 -24.141  18.478  1.00  0.00      P2   C
ATOM   2042  OD1 ASP B 740      -1.861 -23.326  19.316  1.00  0.00      P2   O
ATOM   2043  OD2 ASP B 740      -1.080 -25.304  18.769  1.00  0.00      P2   O
ATOM   2044  C   ASP B 740      -0.246 -22.924  15.010  1.00  0.00      P2   C
ATOM   2045  O   ASP B 740       0.162 -21.806  14.690  1.00  0.00      P2   O
ATOM   2046  N   PHE B 741      -0.747 -23.747  14.086  1.00  0.00      P2   N
ATOM   2047  HN  PHE B 741      -0.956 -24.674  14.386  1.00  0.00      P2   H
ATOM   2048  CA  PHE B 741      -0.663 -23.491  12.610  1.00  0.00      P2   C
ATOM   2049  HA  PHE B 741       0.347 -23.141  12.459  1.00  0.00      P2   H
ATOM   2050  CB  PHE B 741      -0.994 -24.753  11.701  1.00  0.00      P2   C
ATOM   2051  HB1 PHE B 741      -0.160 -25.456  11.907  1.00  0.00      P2   H
ATOM   2052  HB2 PHE B 741      -1.894 -25.279  12.087  1.00  0.00      P2   H
ATOM   2053  CG  PHE B 741      -1.134 -24.533  10.263  1.00  0.00      P2   C
ATOM   2054  CD1 PHE B 741      -2.356 -24.372   9.602  1.00  0.00      P2   C
ATOM   2055  HD1 PHE B 741      -3.306 -24.482  10.103  1.00  0.00      P2   H
ATOM   2056  CE1 PHE B 741      -2.454 -23.847   8.293  1.00  0.00      P2   C
ATOM   2057  HE1 PHE B 741      -3.417 -23.777   7.811  1.00  0.00      P2   H
ATOM   2058  CZ  PHE B 741      -1.218 -23.462   7.701  1.00  0.00      P2   C
ATOM   2059  HZ  PHE B 741      -1.120 -23.053   6.705  1.00  0.00      P2   H
ATOM   2060  CD2 PHE B 741       0.029 -24.107   9.665  1.00  0.00      P2   C
ATOM   2061  HD2 PHE B 741       0.928 -24.196  10.257  1.00  0.00      P2   H
ATOM   2062  CE2 PHE B 741       0.022 -23.603   8.352  1.00  0.00      P2   C
ATOM   2063  HE2 PHE B 741       0.938 -23.173   7.975  1.00  0.00      P2   H
ATOM   2064  C   PHE B 741      -1.504 -22.370  12.166  1.00  0.00      P2   C
ATOM   2065  O   PHE B 741      -1.018 -21.488  11.392  1.00  0.00      P2   O
ATOM   2066  N   PHE B 742      -2.723 -22.346  12.686  1.00  0.00      P2   N
ATOM   2067  HN  PHE B 742      -3.101 -23.082  13.243  1.00  0.00      P2   H
ATOM   2068  CA  PHE B 742      -3.659 -21.303  12.250  1.00  0.00      P2   C
ATOM   2069  HA  PHE B 742      -3.741 -21.247  11.175  1.00  0.00      P2   H
ATOM   2070  CB  PHE B 742      -5.004 -21.557  12.822  1.00  0.00      P2   C
ATOM   2071  HB1 PHE B 742      -5.312 -22.597  12.583  1.00  0.00      P2   H
ATOM   2072  HB2 PHE B 742      -5.104 -21.395  13.918  1.00  0.00      P2   H
ATOM   2073  CG  PHE B 742      -6.067 -20.750  12.090  1.00  0.00      P2   C
ATOM   2074  CD1 PHE B 742      -6.682 -21.261  10.905  1.00  0.00      P2   C
ATOM   2075  HD1 PHE B 742      -6.310 -22.197  10.515  1.00  0.00      P2   H
ATOM   2076  CE1 PHE B 742      -7.587 -20.495  10.227  1.00  0.00      P2   C
ATOM   2077  HE1 PHE B 742      -7.983 -21.006   9.362  1.00  0.00      P2   H
ATOM   2078  CZ  PHE B 742      -8.146 -19.321  10.836  1.00  0.00      P2   C
ATOM   2079  HZ  PHE B 742      -8.850 -18.745  10.254  1.00  0.00      P2   H
ATOM   2080  CD2 PHE B 742      -6.502 -19.558  12.586  1.00  0.00      P2   C
ATOM   2081  HD2 PHE B 742      -6.225 -19.310  13.600  1.00  0.00      P2   H
ATOM   2082  CE2 PHE B 742      -7.653 -18.921  12.098  1.00  0.00      P2   C
ATOM   2083  HE2 PHE B 742      -8.044 -18.038  12.583  1.00  0.00      P2   H
ATOM   2084  C   PHE B 742      -3.156 -19.890  12.728  1.00  0.00      P2   C
ATOM   2085  O   PHE B 742      -3.234 -18.859  12.036  1.00  0.00      P2   O
ATOM   2086  N   HSE B 743      -2.583 -19.833  13.943  1.00  0.00      P2   N
ATOM   2087  HN  HSE B 743      -2.643 -20.600  14.577  1.00  0.00      P2   H
ATOM   2088  CA  HSE B 743      -1.984 -18.589  14.396  1.00  0.00      P2   C
ATOM   2089  HA  HSE B 743      -2.682 -17.822  14.092  1.00  0.00      P2   H
ATOM   2090  CB  HSE B 743      -1.694 -18.602  15.896  1.00  0.00      P2   C
ATOM   2091  HB1 HSE B 743      -0.987 -19.410  16.181  1.00  0.00      P2   H
ATOM   2092  HB2 HSE B 743      -1.287 -17.621  16.222  1.00  0.00      P2   H
ATOM   2093  ND1 HSE B 743      -3.599 -19.863  16.742  1.00  0.00      P2   N
ATOM   2094  CG  HSE B 743      -2.984 -18.579  16.584  1.00  0.00      P2   C
ATOM   2095  CE1 HSE B 743      -4.721 -19.589  17.407  1.00  0.00      P2   C
ATOM   2096  HE1 HSE B 743      -5.463 -20.348  17.652  1.00  0.00      P2   H
ATOM   2097  NE2 HSE B 743      -4.960 -18.272  17.659  1.00  0.00      P2   N
ATOM   2098  HE2 HSE B 743      -5.849 -17.816  17.691  1.00  0.00      P2   H
ATOM   2099  CD2 HSE B 743      -3.809 -17.626  17.177  1.00  0.00      P2   C
ATOM   2100  HD2 HSE B 743      -3.667 -16.552  17.165  1.00  0.00      P2   H
ATOM   2101  C   HSE B 743      -0.776 -18.098  13.685  1.00  0.00      P2   C
ATOM   2102  O   HSE B 743      -0.676 -16.918  13.295  1.00  0.00      P2   O
ATOM   2103  N   SER B 744       0.147 -19.066  13.389  1.00  0.00      P2   N
ATOM   2104  HN  SER B 744       0.019 -19.999  13.716  1.00  0.00      P2   H
ATOM   2105  CA  SER B 744       1.328 -18.787  12.635  1.00  0.00      P2   C
ATOM   2106  HA  SER B 744       1.876 -18.008  13.146  1.00  0.00      P2   H
ATOM   2107  CB  SER B 744       2.265 -20.095  12.644  1.00  0.00      P2   C
ATOM   2108  HB1 SER B 744       2.502 -20.427  13.677  1.00  0.00      P2   H
ATOM   2109  HB2 SER B 744       1.774 -20.962  12.152  1.00  0.00      P2   H
ATOM   2110  OG  SER B 744       3.476 -19.928  11.852  1.00  0.00      P2   O
ATOM   2111  HG1 SER B 744       3.859 -20.798  11.715  1.00  0.00      P2   H
ATOM   2112  C   SER B 744       1.196 -18.292  11.174  1.00  0.00      P2   C
ATOM   2113  O   SER B 744       1.858 -17.359  10.718  1.00  0.00      P2   O
ATOM   2114  N   PHE B 745       0.247 -18.892  10.414  1.00  0.00      P2   N
ATOM   2115  HN  PHE B 745      -0.172 -19.719  10.781  1.00  0.00      P2   H
ATOM   2116  CA  PHE B 745      -0.172 -18.545   9.127  1.00  0.00      P2   C
ATOM   2117  HA  PHE B 745       0.650 -18.503   8.428  1.00  0.00      P2   H
ATOM   2118  CB  PHE B 745      -1.314 -19.613   8.827  1.00  0.00      P2   C
ATOM   2119  HB1 PHE B 745      -0.924 -20.653   8.782  1.00  0.00      P2   H
ATOM   2120  HB2 PHE B 745      -2.044 -19.652   9.663  1.00  0.00      P2   H
ATOM   2121  CG  PHE B 745      -1.977 -19.448   7.523  1.00  0.00      P2   C
ATOM   2122  CD1 PHE B 745      -1.302 -19.770   6.394  1.00  0.00      P2   C
ATOM   2123  HD1 PHE B 745      -0.272 -20.093   6.386  1.00  0.00      P2   H
ATOM   2124  CE1 PHE B 745      -2.013 -19.864   5.177  1.00  0.00      P2   C
ATOM   2125  HE1 PHE B 745      -1.483 -20.235   4.313  1.00  0.00      P2   H
ATOM   2126  CZ  PHE B 745      -3.293 -19.434   5.074  1.00  0.00      P2   C
ATOM   2127  HZ  PHE B 745      -3.826 -19.556   4.142  1.00  0.00      P2   H
ATOM   2128  CD2 PHE B 745      -3.310 -18.913   7.507  1.00  0.00      P2   C
ATOM   2129  HD2 PHE B 745      -3.840 -18.596   8.393  1.00  0.00      P2   H
ATOM   2130  CE2 PHE B 745      -3.973 -18.963   6.294  1.00  0.00      P2   C
ATOM   2131  HE2 PHE B 745      -5.024 -18.732   6.204  1.00  0.00      P2   H
ATOM   2132  C   PHE B 745      -0.745 -17.122   9.138  1.00  0.00      P2   C
ATOM   2133  O   PHE B 745      -0.592 -16.379   8.180  1.00  0.00      P2   O
ATOM   2134  N   LEU B 746      -1.380 -16.682  10.240  1.00  0.00      P2   N
ATOM   2135  HN  LEU B 746      -1.596 -17.395  10.904  1.00  0.00      P2   H
ATOM   2136  CA  LEU B 746      -1.828 -15.273  10.400  1.00  0.00      P2   C
ATOM   2137  HA  LEU B 746      -2.070 -14.882   9.423  1.00  0.00      P2   H
ATOM   2138  CB  LEU B 746      -3.075 -15.152  11.227  1.00  0.00      P2   C
ATOM   2139  HB1 LEU B 746      -2.844 -15.676  12.179  1.00  0.00      P2   H
ATOM   2140  HB2 LEU B 746      -3.329 -14.097  11.460  1.00  0.00      P2   H
ATOM   2141  CG  LEU B 746      -4.305 -15.907  10.695  1.00  0.00      P2   C
ATOM   2142  HG  LEU B 746      -3.926 -16.902  10.376  1.00  0.00      P2   H
ATOM   2143  CD1 LEU B 746      -5.351 -16.237  11.739  1.00  0.00      P2   C
ATOM   2144 HD11 LEU B 746      -5.023 -17.006  12.472  1.00  0.00      P2   H
ATOM   2145 HD12 LEU B 746      -5.778 -15.368  12.283  1.00  0.00      P2   H
ATOM   2146 HD13 LEU B 746      -6.133 -16.795  11.182  1.00  0.00      P2   H
ATOM   2147  CD2 LEU B 746      -4.932 -15.242   9.403  1.00  0.00      P2   C
ATOM   2148 HD21 LEU B 746      -5.742 -15.879   8.988  1.00  0.00      P2   H
ATOM   2149 HD22 LEU B 746      -5.222 -14.209   9.692  1.00  0.00      P2   H
ATOM   2150 HD23 LEU B 746      -4.166 -15.149   8.602  1.00  0.00      P2   H
ATOM   2151  C   LEU B 746      -0.677 -14.304  10.788  1.00  0.00      P2   C
ATOM   2152  O   LEU B 746      -0.579 -13.221  10.193  1.00  0.00      P2   O
ATOM   2153  N   ILE B 747       0.288 -14.772  11.572  1.00  0.00      P2   N
ATOM   2154  HN  ILE B 747       0.198 -15.707  11.906  1.00  0.00      P2   H
ATOM   2155  CA  ILE B 747       1.489 -14.002  11.950  1.00  0.00      P2   C
ATOM   2156  HA  ILE B 747       1.188 -13.086  12.437  1.00  0.00      P2   H
ATOM   2157  CB  ILE B 747       2.486 -14.729  12.924  1.00  0.00      P2   C
ATOM   2158  HB  ILE B 747       2.770 -15.684  12.433  1.00  0.00      P2   H
ATOM   2159  CG2 ILE B 747       3.780 -13.942  13.208  1.00  0.00      P2   C
ATOM   2160 HG21 ILE B 747       3.558 -12.887  13.476  1.00  0.00      P2   H
ATOM   2161 HG22 ILE B 747       4.368 -14.347  14.060  1.00  0.00      P2   H
ATOM   2162 HG23 ILE B 747       4.502 -14.009  12.366  1.00  0.00      P2   H
ATOM   2163  CG1 ILE B 747       1.895 -15.142  14.265  1.00  0.00      P2   C
ATOM   2164 HG11 ILE B 747       0.950 -15.678  14.027  1.00  0.00      P2   H
ATOM   2165 HG12 ILE B 747       2.535 -15.879  14.796  1.00  0.00      P2   H
ATOM   2166  CD  ILE B 747       1.485 -13.911  15.103  1.00  0.00      P2   C
ATOM   2167  HD1 ILE B 747       0.670 -13.323  14.630  1.00  0.00      P2   H
ATOM   2168  HD2 ILE B 747       1.222 -14.250  16.128  1.00  0.00      P2   H
ATOM   2169  HD3 ILE B 747       2.304 -13.189  15.311  1.00  0.00      P2   H
ATOM   2170  C   ILE B 747       2.327 -13.556  10.739  1.00  0.00      P2   C
ATOM   2171  O   ILE B 747       2.479 -12.331  10.686  1.00  0.00      P2   O
ATOM   2172  N   VAL B 748       2.670 -14.462   9.787  1.00  0.00      P2   N
ATOM   2173  HN  VAL B 748       2.467 -15.423   9.957  1.00  0.00      P2   H
ATOM   2174  CA  VAL B 748       3.327 -14.207   8.551  1.00  0.00      P2   C
ATOM   2175  HA  VAL B 748       4.309 -13.868   8.843  1.00  0.00      P2   H
ATOM   2176  CB  VAL B 748       3.490 -15.460   7.692  1.00  0.00      P2   C
ATOM   2177  HB  VAL B 748       2.518 -15.979   7.559  1.00  0.00      P2   H
ATOM   2178  CG1 VAL B 748       4.034 -15.016   6.323  1.00  0.00      P2   C
ATOM   2179 HG11 VAL B 748       4.170 -15.908   5.676  1.00  0.00      P2   H
ATOM   2180 HG12 VAL B 748       3.329 -14.357   5.772  1.00  0.00      P2   H
ATOM   2181 HG13 VAL B 748       5.034 -14.543   6.424  1.00  0.00      P2   H
ATOM   2182  CG2 VAL B 748       4.495 -16.317   8.436  1.00  0.00      P2   C
ATOM   2183 HG21 VAL B 748       4.725 -17.277   7.925  1.00  0.00      P2   H
ATOM   2184 HG22 VAL B 748       5.492 -15.828   8.447  1.00  0.00      P2   H
ATOM   2185 HG23 VAL B 748       4.226 -16.600   9.477  1.00  0.00      P2   H
ATOM   2186  C   VAL B 748       2.557 -13.211   7.723  1.00  0.00      P2   C
ATOM   2187  O   VAL B 748       3.082 -12.229   7.161  1.00  0.00      P2   O
ATOM   2188  N   PHE B 749       1.178 -13.336   7.709  1.00  0.00      P2   N
ATOM   2189  HN  PHE B 749       0.733 -14.115   8.142  1.00  0.00      P2   H
ATOM   2190  CA  PHE B 749       0.227 -12.474   7.046  1.00  0.00      P2   C
ATOM   2191  HA  PHE B 749       0.625 -12.313   6.056  1.00  0.00      P2   H
ATOM   2192  CB  PHE B 749      -1.143 -13.130   6.944  1.00  0.00      P2   C
ATOM   2193  HB1 PHE B 749      -1.201 -14.064   7.543  1.00  0.00      P2   H
ATOM   2194  HB2 PHE B 749      -1.982 -12.523   7.348  1.00  0.00      P2   H
ATOM   2195  CG  PHE B 749      -1.578 -13.618   5.643  1.00  0.00      P2   C
ATOM   2196  CD1 PHE B 749      -1.831 -12.665   4.667  1.00  0.00      P2   C
ATOM   2197  HD1 PHE B 749      -1.622 -11.619   4.837  1.00  0.00      P2   H
ATOM   2198  CE1 PHE B 749      -2.219 -13.045   3.364  1.00  0.00      P2   C
ATOM   2199  HE1 PHE B 749      -2.265 -12.344   2.545  1.00  0.00      P2   H
ATOM   2200  CZ  PHE B 749      -2.577 -14.389   3.137  1.00  0.00      P2   C
ATOM   2201  HZ  PHE B 749      -2.902 -14.675   2.148  1.00  0.00      P2   H
ATOM   2202  CD2 PHE B 749      -2.018 -14.917   5.383  1.00  0.00      P2   C
ATOM   2203  HD2 PHE B 749      -1.881 -15.699   6.115  1.00  0.00      P2   H
ATOM   2204  CE2 PHE B 749      -2.493 -15.350   4.129  1.00  0.00      P2   C
ATOM   2205  HE2 PHE B 749      -2.689 -16.377   3.860  1.00  0.00      P2   H
ATOM   2206  C   PHE B 749       0.131 -11.000   7.570  1.00  0.00      P2   C
ATOM   2207  O   PHE B 749      -0.233 -10.089   6.832  1.00  0.00      P2   O
ATOM   2208  N   ARG B 750       0.404 -10.817   8.886  1.00  0.00      P2   N
ATOM   2209  HN  ARG B 750       0.536 -11.602   9.487  1.00  0.00      P2   H
ATOM   2210  CA  ARG B 750       0.452  -9.505   9.506  1.00  0.00      P2   C
ATOM   2211  HA  ARG B 750      -0.380  -8.936   9.119  1.00  0.00      P2   H
ATOM   2212  CB  ARG B 750       0.430  -9.437  11.086  1.00  0.00      P2   C
ATOM   2213  HB1 ARG B 750       1.412  -9.702  11.535  1.00  0.00      P2   H
ATOM   2214  HB2 ARG B 750       0.240  -8.368  11.315  1.00  0.00      P2   H
ATOM   2215  CG  ARG B 750      -0.703 -10.259  11.675  1.00  0.00      P2   C
ATOM   2216  HG1 ARG B 750      -0.393 -11.319  11.551  1.00  0.00      P2   H
ATOM   2217  HG2 ARG B 750      -0.785 -10.095  12.771  1.00  0.00      P2   H
ATOM   2218  CD  ARG B 750      -2.102 -10.119  11.022  1.00  0.00      P2   C
ATOM   2219  HD1 ARG B 750      -2.415  -9.102  11.338  1.00  0.00      P2   H
ATOM   2220  HD2 ARG B 750      -1.998 -10.190   9.918  1.00  0.00      P2   H
ATOM   2221  NE  ARG B 750      -3.052 -11.168  11.395  1.00  0.00      P2   N
ATOM   2222  HE  ARG B 750      -2.785 -11.690  12.206  1.00  0.00      P2   H
ATOM   2223  CZ  ARG B 750      -4.264 -11.314  10.797  1.00  0.00      P2   C
ATOM   2224  NH1 ARG B 750      -4.584 -10.614   9.649  1.00  0.00      P2   N
ATOM   2225 HH11 ARG B 750      -5.352 -11.009   9.144  1.00  0.00      P2   H
ATOM   2226 HH12 ARG B 750      -3.962 -10.070   9.086  1.00  0.00      P2   H
ATOM   2227  NH2 ARG B 750      -5.195 -12.016  11.379  1.00  0.00      P2   N
ATOM   2228 HH21 ARG B 750      -6.053 -11.894  10.881  1.00  0.00      P2   H
ATOM   2229 HH22 ARG B 750      -5.113 -12.102  12.372  1.00  0.00      P2   H
ATOM   2230  C   ARG B 750       1.727  -8.771   9.061  1.00  0.00      P2   C
ATOM   2231  O   ARG B 750       1.661  -7.601   8.747  1.00  0.00      P2   O
ATOM   2232  N   ILE B 751       2.789  -9.478   9.066  1.00  0.00      P2   N
ATOM   2233  HN  ILE B 751       2.747 -10.440   9.321  1.00  0.00      P2   H
ATOM   2234  CA  ILE B 751       4.045  -8.892   8.622  1.00  0.00      P2   C
ATOM   2235  HA  ILE B 751       4.059  -7.913   9.081  1.00  0.00      P2   H
ATOM   2236  CB  ILE B 751       5.206  -9.919   8.856  1.00  0.00      P2   C
ATOM   2237  HB  ILE B 751       5.096 -10.803   8.193  1.00  0.00      P2   H
ATOM   2238  CG2 ILE B 751       6.603  -9.222   8.486  1.00  0.00      P2   C
ATOM   2239 HG21 ILE B 751       6.724  -9.140   7.384  1.00  0.00      P2   H
ATOM   2240 HG22 ILE B 751       6.526  -8.188   8.883  1.00  0.00      P2   H
ATOM   2241 HG23 ILE B 751       7.499  -9.691   8.947  1.00  0.00      P2   H
ATOM   2242  CG1 ILE B 751       5.237 -10.390  10.351  1.00  0.00      P2   C
ATOM   2243 HG11 ILE B 751       5.353  -9.472  10.968  1.00  0.00      P2   H
ATOM   2244 HG12 ILE B 751       4.300 -10.896  10.666  1.00  0.00      P2   H
ATOM   2245  CD  ILE B 751       6.288 -11.383  10.649  1.00  0.00      P2   C
ATOM   2246  HD1 ILE B 751       6.004 -11.726  11.667  1.00  0.00      P2   H
ATOM   2247  HD2 ILE B 751       6.353 -12.223   9.924  1.00  0.00      P2   H
ATOM   2248  HD3 ILE B 751       7.271 -10.877  10.763  1.00  0.00      P2   H
ATOM   2249  C   ILE B 751       4.103  -8.572   7.210  1.00  0.00      P2   C
ATOM   2250  O   ILE B 751       4.528  -7.529   6.809  1.00  0.00      P2   O
ATOM   2251  N   LEU B 752       3.513  -9.438   6.361  1.00  0.00      P2   N
ATOM   2252  HN  LEU B 752       3.254 -10.349   6.671  1.00  0.00      P2   H
ATOM   2253  CA  LEU B 752       3.210  -9.124   4.922  1.00  0.00      P2   C
ATOM   2254  HA  LEU B 752       4.129  -8.863   4.418  1.00  0.00      P2   H
ATOM   2255  CB  LEU B 752       2.421 -10.281   4.125  1.00  0.00      P2   C
ATOM   2256  HB1 LEU B 752       1.478 -10.460   4.684  1.00  0.00      P2   H
ATOM   2257  HB2 LEU B 752       2.094  -9.891   3.137  1.00  0.00      P2   H
ATOM   2258  CG  LEU B 752       3.217 -11.501   3.881  1.00  0.00      P2   C
ATOM   2259  HG  LEU B 752       3.448 -11.844   4.913  1.00  0.00      P2   H
ATOM   2260  CD1 LEU B 752       2.316 -12.568   3.225  1.00  0.00      P2   C
ATOM   2261 HD11 LEU B 752       2.865 -13.526   3.097  1.00  0.00      P2   H
ATOM   2262 HD12 LEU B 752       1.316 -12.768   3.666  1.00  0.00      P2   H
ATOM   2263 HD13 LEU B 752       2.008 -12.050   2.293  1.00  0.00      P2   H
ATOM   2264  CD2 LEU B 752       4.551 -11.327   3.158  1.00  0.00      P2   C
ATOM   2265 HD21 LEU B 752       5.045 -12.303   2.963  1.00  0.00      P2   H
ATOM   2266 HD22 LEU B 752       4.298 -10.973   2.136  1.00  0.00      P2   H
ATOM   2267 HD23 LEU B 752       5.234 -10.633   3.693  1.00  0.00      P2   H
ATOM   2268  C   LEU B 752       2.472  -7.802   4.657  1.00  0.00      P2   C
ATOM   2269  O   LEU B 752       2.746  -7.012   3.747  1.00  0.00      P2   O
ATOM   2270  N   CYS B 753       1.537  -7.421   5.578  1.00  0.00      P2   N
ATOM   2271  HN  CYS B 753       1.383  -8.062   6.325  1.00  0.00      P2   H
ATOM   2272  CA  CYS B 753       0.795  -6.164   5.519  1.00  0.00      P2   C
ATOM   2273  HA  CYS B 753       0.767  -5.857   4.483  1.00  0.00      P2   H
ATOM   2274  CB  CYS B 753      -0.702  -6.337   5.975  1.00  0.00      P2   C
ATOM   2275  HB1 CYS B 753      -0.775  -6.633   7.044  1.00  0.00      P2   H
ATOM   2276  HB2 CYS B 753      -1.151  -5.353   5.722  1.00  0.00      P2   H
ATOM   2277  SG  CYS B 753      -1.618  -7.645   4.982  1.00  0.00      P2   S
ATOM   2278  HG1 CYS B 753      -0.743  -8.598   5.267  1.00  0.00      P2   H
ATOM   2279  C   CYS B 753       1.502  -5.048   6.222  1.00  0.00      P2   C
ATOM   2280  O   CYS B 753       0.975  -3.927   6.484  1.00  0.00      P2   O
ATOM   2281  N   GLY B 754       2.794  -5.221   6.561  1.00  0.00      P2   N
ATOM   2282  HN  GLY B 754       3.306  -6.066   6.425  1.00  0.00      P2   H
ATOM   2283  CA  GLY B 754       3.594  -4.244   7.327  1.00  0.00      P2   C
ATOM   2284  HA1 GLY B 754       3.349  -3.231   7.046  1.00  0.00      P2   H
ATOM   2285  HA2 GLY B 754       4.648  -4.435   7.191  1.00  0.00      P2   H
ATOM   2286  C   GLY B 754       3.465  -4.196   8.836  1.00  0.00      P2   C
ATOM   2287  O   GLY B 754       4.094  -3.325   9.454  1.00  0.00      P2   O
ATOM   2288  N   GLU B 755       2.814  -5.087   9.509  1.00  0.00      P2   N
ATOM   2289  HN  GLU B 755       2.465  -5.932   9.110  1.00  0.00      P2   H
ATOM   2290  CA  GLU B 755       2.608  -4.947  10.929  1.00  0.00      P2   C
ATOM   2291  HA  GLU B 755       2.707  -3.938  11.301  1.00  0.00      P2   H
ATOM   2292  CB  GLU B 755       0.906  -4.291  11.934  1.00  0.00      P2   C
ATOM   2293  HB1 GLU B 755       0.635  -4.514  12.989  1.00  0.00      P2   H
ATOM   2294  HB2 GLU B 755       2.012  -4.229  11.851  1.00  0.00      P2   H
ATOM   2295  CG  GLU B 755       0.329  -2.828  11.595  1.00  0.00      P2   C
ATOM   2296  HG1 GLU B 755       0.798  -2.138  12.328  1.00  0.00      P2   H
ATOM   2297  HG2 GLU B 755       0.638  -2.593  10.553  1.00  0.00      P2   H
ATOM   2298  CD  GLU B 755      -1.214  -2.659  11.726  1.00  0.00      P2   C
ATOM   2299  OE1 GLU B 755      -1.898  -2.802  10.722  1.00  0.00      P2   O
ATOM   2300  OE2 GLU B 755      -1.706  -2.265  12.824  1.00  0.00      P2   O
ATOM   2301  C   GLU B 755       3.625  -5.737  11.713  1.00  0.00      P2   C
ATOM   2302  O   GLU B 755       3.794  -6.936  11.649  1.00  0.00      P2   O
ATOM   2303  N   TRP B 756       4.453  -4.917  12.415  1.00  0.00      P2   N
ATOM   2304  HN  TRP B 756       4.343  -3.927  12.384  1.00  0.00      P2   H
ATOM   2305  CA  TRP B 756       5.645  -5.548  12.860  1.00  0.00      P2   C
ATOM   2306  HA  TRP B 756       5.467  -6.580  13.122  1.00  0.00      P2   H
ATOM   2307  CB  TRP B 756       6.706  -5.670  11.665  1.00  0.00      P2   C
ATOM   2308  HB1 TRP B 756       6.362  -6.561  11.097  1.00  0.00      P2   H
ATOM   2309  HB2 TRP B 756       6.592  -4.788  11.001  1.00  0.00      P2   H
ATOM   2310  CG  TRP B 756       8.187  -5.960  12.126  1.00  0.00      P2   C
ATOM   2311  CD1 TRP B 756       9.240  -5.098  12.126  1.00  0.00      P2   C
ATOM   2312  HD1 TRP B 756       9.171  -4.053  11.864  1.00  0.00      P2   H
ATOM   2313  NE1 TRP B 756      10.311  -5.678  12.634  1.00  0.00      P2   N
ATOM   2314  HE1 TRP B 756      11.110  -5.298  13.048  1.00  0.00      P2   H
ATOM   2315  CE2 TRP B 756      10.019  -6.983  12.886  1.00  0.00      P2   C
ATOM   2316  CD2 TRP B 756       8.627  -7.194  12.557  1.00  0.00      P2   C
ATOM   2317  CE3 TRP B 756       7.895  -8.424  12.838  1.00  0.00      P2   C
ATOM   2318  HE3 TRP B 756       6.849  -8.548  12.599  1.00  0.00      P2   H
ATOM   2319  CZ3 TRP B 756       8.716  -9.445  13.449  1.00  0.00      P2   C
ATOM   2320  HZ3 TRP B 756       8.301 -10.430  13.601  1.00  0.00      P2   H
ATOM   2321  CZ2 TRP B 756      10.735  -8.048  13.485  1.00  0.00      P2   C
ATOM   2322  HZ2 TRP B 756      11.781  -7.921  13.722  1.00  0.00      P2   H
ATOM   2323  CH2 TRP B 756      10.081  -9.253  13.772  1.00  0.00      P2   C
ATOM   2324  HH2 TRP B 756      10.531 -10.072  14.313  1.00  0.00      P2   H
ATOM   2325  C   TRP B 756       6.221  -4.887  14.076  1.00  0.00      P2   C
ATOM   2326  O   TRP B 756       6.324  -5.492  15.180  1.00  0.00      P2   O
ATOM   2327  N   ILE B 757       6.633  -3.614  13.931  1.00  0.00      P2   N
ATOM   2328  HN  ILE B 757       6.481  -3.168  13.054  1.00  0.00      P2   H
ATOM   2329  CA  ILE B 757       7.310  -2.815  14.955  1.00  0.00      P2   C
ATOM   2330  HA  ILE B 757       8.315  -3.144  15.170  1.00  0.00      P2   H
ATOM   2331  CB  ILE B 757       7.390  -1.444  14.384  1.00  0.00      P2   C
ATOM   2332  HB  ILE B 757       6.394  -1.089  14.041  1.00  0.00      P2   H
ATOM   2333  CG2 ILE B 757       7.774  -0.424  15.414  1.00  0.00      P2   C
ATOM   2334 HG21 ILE B 757       7.038  -0.327  16.240  1.00  0.00      P2   H
ATOM   2335 HG22 ILE B 757       8.835  -0.457  15.742  1.00  0.00      P2   H
ATOM   2336 HG23 ILE B 757       7.833   0.553  14.888  1.00  0.00      P2   H
ATOM   2337  CG1 ILE B 757       8.447  -1.229  13.297  1.00  0.00      P2   C
ATOM   2338 HG11 ILE B 757       8.249  -1.862  12.406  1.00  0.00      P2   H
ATOM   2339 HG12 ILE B 757       8.402  -0.159  13.005  1.00  0.00      P2   H
ATOM   2340  CD  ILE B 757       9.902  -1.441  13.652  1.00  0.00      P2   C
ATOM   2341  HD1 ILE B 757      10.291  -0.663  14.344  1.00  0.00      P2   H
ATOM   2342  HD2 ILE B 757      10.111  -2.464  14.032  1.00  0.00      P2   H
ATOM   2343  HD3 ILE B 757      10.386  -1.309  12.661  1.00  0.00      P2   H
ATOM   2344  C   ILE B 757       6.513  -2.823  16.288  1.00  0.00      P2   C
ATOM   2345  O   ILE B 757       7.162  -3.022  17.320  1.00  0.00      P2   O
ATOM   2346  N   GLU B 758       5.173  -2.677  16.338  1.00  0.00      P2   N
ATOM   2347  HN  GLU B 758       4.574  -2.780  15.546  1.00  0.00      P2   H
ATOM   2348  CA  GLU B 758       4.424  -2.373  17.510  1.00  0.00      P2   C
ATOM   2349  HA  GLU B 758       4.953  -1.678  18.147  1.00  0.00      P2   H
ATOM   2350  CB  GLU B 758       3.142  -1.585  17.281  1.00  0.00      P2   C
ATOM   2351  HB1 GLU B 758       2.461  -2.295  16.765  1.00  0.00      P2   H
ATOM   2352  HB2 GLU B 758       2.696  -1.394  18.282  1.00  0.00      P2   H
ATOM   2353  CG  GLU B 758       3.268  -0.297  16.515  1.00  0.00      P2   C
ATOM   2354  HG1 GLU B 758       4.131   0.289  16.899  1.00  0.00      P2   H
ATOM   2355  HG2 GLU B 758       3.411  -0.600  15.455  1.00  0.00      P2   H
ATOM   2356  CD  GLU B 758       2.021   0.565  16.589  1.00  0.00      P2   C
ATOM   2357  OE1 GLU B 758       0.888   0.098  16.442  1.00  0.00      P2   O
ATOM   2358  OE2 GLU B 758       2.179   1.810  16.794  1.00  0.00      P2   O
ATOM   2359  C   GLU B 758       4.226  -3.472  18.547  1.00  0.00      P2   C
ATOM   2360  O   GLU B 758       4.313  -3.236  19.792  1.00  0.00      P2   O
ATOM   2361  N   THR B 759       4.010  -4.775  18.147  1.00  0.00      P2   N
ATOM   2362  HN  THR B 759       3.879  -4.982  17.181  1.00  0.00      P2   H
ATOM   2363  CA  THR B 759       3.993  -5.804  19.168  1.00  0.00      P2   C
ATOM   2364  HA  THR B 759       4.712  -5.400  19.864  1.00  0.00      P2   H
ATOM   2365  CB  THR B 759       2.578  -6.227  19.577  1.00  0.00      P2   C
ATOM   2366  HB  THR B 759       2.105  -5.395  20.139  1.00  0.00      P2   H
ATOM   2367  OG1 THR B 759       2.581  -7.332  20.504  1.00  0.00      P2   O
ATOM   2368  HG1 THR B 759       1.918  -7.273  21.195  1.00  0.00      P2   H
ATOM   2369  CG2 THR B 759       1.639  -6.632  18.327  1.00  0.00      P2   C
ATOM   2370 HG21 THR B 759       2.036  -7.562  17.865  1.00  0.00      P2   H
ATOM   2371 HG22 THR B 759       0.640  -6.869  18.750  1.00  0.00      P2   H
ATOM   2372 HG23 THR B 759       1.530  -5.781  17.621  1.00  0.00      P2   H
ATOM   2373  C   THR B 759       4.781  -7.010  18.735  1.00  0.00      P2   C
ATOM   2374  O   THR B 759       5.404  -7.698  19.519  1.00  0.00      P2   O
ATOM   2375  N   MET B 760       4.955  -7.260  17.419  1.00  0.00      P2   N
ATOM   2376  HN  MET B 760       4.696  -6.578  16.739  1.00  0.00      P2   H
ATOM   2377  CA  MET B 760       5.645  -8.448  16.883  1.00  0.00      P2   C
ATOM   2378  HA  MET B 760       5.281  -9.307  17.426  1.00  0.00      P2   H
ATOM   2379  CB  MET B 760       5.242  -8.609  15.342  1.00  0.00      P2   C
ATOM   2380  HB1 MET B 760       5.584  -7.748  14.731  1.00  0.00      P2   H
ATOM   2381  HB2 MET B 760       5.822  -9.457  14.919  1.00  0.00      P2   H
ATOM   2382  CG  MET B 760       3.728  -8.982  15.235  1.00  0.00      P2   C
ATOM   2383  HG1 MET B 760       2.974  -8.213  15.513  1.00  0.00      P2   H
ATOM   2384  HG2 MET B 760       3.676  -9.333  14.182  1.00  0.00      P2   H
ATOM   2385  SD  MET B 760       3.197 -10.300  16.302  1.00  0.00      P2   S
ATOM   2386  CE  MET B 760       1.543 -10.347  15.523  1.00  0.00      P2   C
ATOM   2387  HE1 MET B 760       1.035 -11.255  15.914  1.00  0.00      P2   H
ATOM   2388  HE2 MET B 760       0.914  -9.465  15.767  1.00  0.00      P2   H
ATOM   2389  HE3 MET B 760       1.549 -10.516  14.425  1.00  0.00      P2   H
ATOM   2390  C   MET B 760       7.102  -8.446  17.128  1.00  0.00      P2   C
ATOM   2391  O   MET B 760       7.632  -9.398  17.675  1.00  0.00      P2   O
ATOM   2392  N   TRP B 761       7.827  -7.379  16.777  1.00  0.00      P2   N
ATOM   2393  HN  TRP B 761       7.376  -6.652  16.265  1.00  0.00      P2   H
ATOM   2394  CA  TRP B 761       9.269  -7.018  17.014  1.00  0.00      P2   C
ATOM   2395  HA  TRP B 761       9.842  -7.844  16.619  1.00  0.00      P2   H
ATOM   2396  CB  TRP B 761       9.635  -5.710  16.328  1.00  0.00      P2   C
ATOM   2397  HB1 TRP B 761       9.188  -5.636  15.314  1.00  0.00      P2   H
ATOM   2398  HB2 TRP B 761       9.074  -4.898  16.838  1.00  0.00      P2   H
ATOM   2399  CG  TRP B 761      11.059  -5.221  16.315  1.00  0.00      P2   C
ATOM   2400  CD1 TRP B 761      12.183  -5.949  16.072  1.00  0.00      P2   C
ATOM   2401  HD1 TRP B 761      12.125  -7.010  15.880  1.00  0.00      P2   H
ATOM   2402  NE1 TRP B 761      13.267  -5.280  16.291  1.00  0.00      P2   N
ATOM   2403  HE1 TRP B 761      14.141  -5.697  16.418  1.00  0.00      P2   H
ATOM   2404  CE2 TRP B 761      12.898  -3.981  16.740  1.00  0.00      P2   C
ATOM   2405  CD2 TRP B 761      11.476  -3.912  16.685  1.00  0.00      P2   C
ATOM   2406  CE3 TRP B 761      10.787  -2.668  16.947  1.00  0.00      P2   C
ATOM   2407  HE3 TRP B 761       9.718  -2.601  16.800  1.00  0.00      P2   H
ATOM   2408  CZ3 TRP B 761      11.552  -1.571  17.269  1.00  0.00      P2   C
ATOM   2409  HZ3 TRP B 761      11.042  -0.681  17.610  1.00  0.00      P2   H
ATOM   2410  CZ2 TRP B 761      13.609  -2.895  17.156  1.00  0.00      P2   C
ATOM   2411  HZ2 TRP B 761      14.685  -2.987  17.188  1.00  0.00      P2   H
ATOM   2412  CH2 TRP B 761      12.945  -1.737  17.459  1.00  0.00      P2   C
ATOM   2413  HH2 TRP B 761      13.525  -0.862  17.714  1.00  0.00      P2   H
ATOM   2414  C   TRP B 761       9.631  -7.005  18.459  1.00  0.00      P2   C
ATOM   2415  O   TRP B 761      10.568  -7.669  18.970  1.00  0.00      P2   O
ATOM   2416  N   ASP B 762       8.779  -6.343  19.329  1.00  0.00      P2   N
ATOM   2417  HN  ASP B 762       7.907  -5.928  19.084  1.00  0.00      P2   H
ATOM   2418  CA  ASP B 762       9.026  -6.263  20.749  1.00  0.00      P2   C
ATOM   2419  HA  ASP B 762      10.003  -5.833  20.905  1.00  0.00      P2   H
ATOM   2420  CB  ASP B 762       7.884  -5.360  21.326  1.00  0.00      P2   C
ATOM   2421  HB1 ASP B 762       7.586  -4.520  20.664  1.00  0.00      P2   H
ATOM   2422  HB2 ASP B 762       6.990  -5.992  21.521  1.00  0.00      P2   H
ATOM   2423  CG  ASP B 762       8.279  -4.751  22.677  1.00  0.00      P2   C
ATOM   2424  OD1 ASP B 762       7.909  -5.250  23.751  1.00  0.00      P2   O
ATOM   2425  OD2 ASP B 762       8.921  -3.704  22.589  1.00  0.00      P2   O
ATOM   2426  C   ASP B 762       9.044  -7.611  21.439  1.00  0.00      P2   C
ATOM   2427  O   ASP B 762       9.867  -7.750  22.329  1.00  0.00      P2   O
ATOM   2428  N   CYS B 763       8.167  -8.597  21.053  1.00  0.00      P2   N
ATOM   2429  HN  CYS B 763       7.511  -8.494  20.309  1.00  0.00      P2   H
ATOM   2430  CA  CYS B 763       8.345  -9.852  21.762  1.00  0.00      P2   C
ATOM   2431  HA  CYS B 763       8.477  -9.781  22.831  1.00  0.00      P2   H
ATOM   2432  CB  CYS B 763       7.016 -10.682  21.672  1.00  0.00      P2   C
ATOM   2433  HB1 CYS B 763       6.923 -10.832  20.574  1.00  0.00      P2   H
ATOM   2434  HB2 CYS B 763       7.076 -11.669  22.178  1.00  0.00      P2   H
ATOM   2435  SG  CYS B 763       5.653  -9.741  22.357  1.00  0.00      P2   S
ATOM   2436  HG1 CYS B 763       5.987  -8.606  21.762  1.00  0.00      P2   H
ATOM   2437  C   CYS B 763       9.498 -10.555  21.214  1.00  0.00      P2   C
ATOM   2438  O   CYS B 763      10.362 -11.121  21.908  1.00  0.00      P2   O
ATOM   2439  N   MET B 764       9.566 -10.649  19.855  1.00  0.00      P2   N
ATOM   2440  HN  MET B 764       9.061 -10.116  19.181  1.00  0.00      P2   H
ATOM   2441  CA  MET B 764      10.514 -11.537  19.213  1.00  0.00      P2   C
ATOM   2442  HA  MET B 764      10.551 -12.446  19.795  1.00  0.00      P2   H
ATOM   2443  CB  MET B 764      10.057 -11.663  17.751  1.00  0.00      P2   C
ATOM   2444  HB1 MET B 764       9.912 -10.654  17.310  1.00  0.00      P2   H
ATOM   2445  HB2 MET B 764      10.793 -12.203  17.116  1.00  0.00      P2   H
ATOM   2446  CG  MET B 764       8.701 -12.414  17.549  1.00  0.00      P2   C
ATOM   2447  HG1 MET B 764       8.720 -13.480  17.861  1.00  0.00      P2   H
ATOM   2448  HG2 MET B 764       7.977 -11.892  18.209  1.00  0.00      P2   H
ATOM   2449  SD  MET B 764       8.153 -12.275  15.838  1.00  0.00      P2   S
ATOM   2450  CE  MET B 764       6.494 -12.904  16.163  1.00  0.00      P2   C
ATOM   2451  HE1 MET B 764       5.814 -12.757  15.296  1.00  0.00      P2   H
ATOM   2452  HE2 MET B 764       6.464 -13.984  16.422  1.00  0.00      P2   H
ATOM   2453  HE3 MET B 764       5.958 -12.224  16.858  1.00  0.00      P2   H
ATOM   2454  C   MET B 764      11.926 -11.054  19.345  1.00  0.00      P2   C
ATOM   2455  O   MET B 764      12.764 -11.907  19.511  1.00  0.00      P2   O
ATOM   2456  N   GLU B 765      12.261  -9.770  19.399  1.00  0.00      P2   N
ATOM   2457  HN  GLU B 765      11.613  -9.059  19.138  1.00  0.00      P2   H
ATOM   2458  CA  GLU B 765      13.707  -9.370  19.688  1.00  0.00      P2   C
ATOM   2459  HA  GLU B 765      14.243  -9.983  18.978  1.00  0.00      P2   H
ATOM   2460  CB  GLU B 765      14.056  -7.874  19.350  1.00  0.00      P2   C
ATOM   2461  HB1 GLU B 765      13.722  -7.578  18.333  1.00  0.00      P2   H
ATOM   2462  HB2 GLU B 765      13.341  -7.279  19.959  1.00  0.00      P2   H
ATOM   2463  CG  GLU B 765      15.463  -7.318  19.607  1.00  0.00      P2   C
ATOM   2464  HG1 GLU B 765      15.808  -7.647  20.610  1.00  0.00      P2   H
ATOM   2465  HG2 GLU B 765      16.034  -7.799  18.785  1.00  0.00      P2   H
ATOM   2466  CD  GLU B 765      15.604  -5.832  19.468  1.00  0.00      P2   C
ATOM   2467  OE1 GLU B 765      16.505  -5.384  18.606  1.00  0.00      P2   O
ATOM   2468  OE2 GLU B 765      14.963  -5.127  20.232  1.00  0.00      P2   O
ATOM   2469  C   GLU B 765      14.376  -9.940  20.925  1.00  0.00      P2   C
ATOM   2470  O   GLU B 765      15.555 -10.165  20.962  1.00  0.00      P2   O
ATOM   2471  N   VAL B 766      13.637 -10.157  22.042  1.00  0.00      P2   N
ATOM   2472  HN  VAL B 766      12.641 -10.194  22.075  1.00  0.00      P2   H
ATOM   2473  CA  VAL B 766      14.228 -10.380  23.402  1.00  0.00      P2   C
ATOM   2474  HA  VAL B 766      14.920  -9.590  23.655  1.00  0.00      P2   H
ATOM   2475  CB  VAL B 766      13.135 -10.398  24.446  1.00  0.00      P2   C
ATOM   2476  HB  VAL B 766      12.421 -11.233  24.279  1.00  0.00      P2   H
ATOM   2477  CG1 VAL B 766      13.685 -10.531  25.887  1.00  0.00      P2   C
ATOM   2478 HG11 VAL B 766      14.385 -11.394  25.897  1.00  0.00      P2   H
ATOM   2479 HG12 VAL B 766      14.261  -9.648  26.237  1.00  0.00      P2   H
ATOM   2480 HG13 VAL B 766      12.821 -10.728  26.556  1.00  0.00      P2   H
ATOM   2481  CG2 VAL B 766      12.388  -9.053  24.476  1.00  0.00      P2   C
ATOM   2482 HG21 VAL B 766      13.040  -8.155  24.524  1.00  0.00      P2   H
ATOM   2483 HG22 VAL B 766      11.808  -8.870  23.544  1.00  0.00      P2   H
ATOM   2484 HG23 VAL B 766      11.728  -9.001  25.367  1.00  0.00      P2   H
ATOM   2485  C   VAL B 766      15.081 -11.673  23.479  1.00  0.00      P2   C
ATOM   2486  O   VAL B 766      16.072 -11.679  24.198  1.00  0.00      P2   O
ATOM   2487  N   ALA B 767      14.714 -12.648  22.721  1.00  0.00      P2   N
ATOM   2488  HN  ALA B 767      13.831 -12.657  22.259  1.00  0.00      P2   H
ATOM   2489  CA  ALA B 767      15.550 -13.887  22.628  1.00  0.00      P2   C
ATOM   2490  HA  ALA B 767      16.515 -13.835  23.110  1.00  0.00      P2   H
ATOM   2491  CB  ALA B 767      14.652 -15.006  23.256  1.00  0.00      P2   C
ATOM   2492  HB1 ALA B 767      13.598 -14.942  22.913  1.00  0.00      P2   H
ATOM   2493  HB2 ALA B 767      15.113 -16.003  23.089  1.00  0.00      P2   H
ATOM   2494  HB3 ALA B 767      14.584 -14.658  24.308  1.00  0.00      P2   H
ATOM   2495  C   ALA B 767      15.767 -14.227  21.163  1.00  0.00      P2   C
ATOM   2496  O   ALA B 767      16.123 -15.341  20.806  1.00  0.00      P2   O
ATOM   2497  N   GLY B 768      15.698 -13.222  20.239  1.00  0.00      P2   N
ATOM   2498  HN  GLY B 768      15.518 -12.309  20.601  1.00  0.00      P2   H
ATOM   2499  CA  GLY B 768      15.677 -13.480  18.800  1.00  0.00      P2   C
ATOM   2500  HA1 GLY B 768      14.717 -13.865  18.491  1.00  0.00      P2   H
ATOM   2501  HA2 GLY B 768      16.481 -14.175  18.601  1.00  0.00      P2   H
ATOM   2502  C   GLY B 768      16.028 -12.348  17.901  1.00  0.00      P2   C
ATOM   2503  O   GLY B 768      15.393 -12.216  16.861  1.00  0.00      P2   O
ATOM   2504  N   GLN B 769      17.051 -11.563  18.313  1.00  0.00      P2   N
ATOM   2505  HN  GLN B 769      17.449 -11.765  19.205  1.00  0.00      P2   H
ATOM   2506  CA  GLN B 769      17.412 -10.294  17.607  1.00  0.00      P2   C
ATOM   2507  HA  GLN B 769      16.563  -9.630  17.682  1.00  0.00      P2   H
ATOM   2508  CB  GLN B 769      18.457  -9.432  18.352  1.00  0.00      P2   C
ATOM   2509  HB1 GLN B 769      17.914  -9.401  19.322  1.00  0.00      P2   H
ATOM   2510  HB2 GLN B 769      19.326 -10.104  18.514  1.00  0.00      P2   H
ATOM   2511  CG  GLN B 769      18.771  -8.084  17.707  1.00  0.00      P2   C
ATOM   2512  HG1 GLN B 769      19.299  -8.198  16.735  1.00  0.00      P2   H
ATOM   2513  HG2 GLN B 769      17.856  -7.511  17.443  1.00  0.00      P2   H
ATOM   2514  CD  GLN B 769      19.634  -7.357  18.707  1.00  0.00      P2   C
ATOM   2515  OE1 GLN B 769      20.697  -7.837  19.088  1.00  0.00      P2   O
ATOM   2516  NE2 GLN B 769      19.113  -6.160  19.080  1.00  0.00      P2   N
ATOM   2517 HE21 GLN B 769      19.831  -5.615  19.513  1.00  0.00      P2   H
ATOM   2518 HE22 GLN B 769      18.159  -5.868  19.011  1.00  0.00      P2   H
ATOM   2519  C   GLN B 769      17.887 -10.584  16.184  1.00  0.00      P2   C
ATOM   2520  O   GLN B 769      17.544  -9.913  15.203  1.00  0.00      P2   O
ATOM   2521  N   ALA B 770      18.783 -11.594  16.002  1.00  0.00      P2   N
ATOM   2522  HN  ALA B 770      19.103 -12.037  16.837  1.00  0.00      P2   H
ATOM   2523  CA  ALA B 770      19.181 -12.023  14.669  1.00  0.00      P2   C
ATOM   2524  HA  ALA B 770      19.736 -11.170  14.306  1.00  0.00      P2   H
ATOM   2525  CB  ALA B 770      20.168 -13.102  14.775  1.00  0.00      P2   C
ATOM   2526  HB1 ALA B 770      20.491 -13.609  13.841  1.00  0.00      P2   H
ATOM   2527  HB2 ALA B 770      21.052 -12.482  15.041  1.00  0.00      P2   H
ATOM   2528  HB3 ALA B 770      20.008 -13.900  15.529  1.00  0.00      P2   H
ATOM   2529  C   ALA B 770      18.124 -12.383  13.657  1.00  0.00      P2   C
ATOM   2530  O   ALA B 770      18.325 -12.080  12.469  1.00  0.00      P2   O
ATOM   2531  N   MET B 771      16.989 -12.999  14.154  1.00  0.00      P2   N
ATOM   2532  HN  MET B 771      16.991 -13.194  15.132  1.00  0.00      P2   H
ATOM   2533  CA  MET B 771      15.918 -13.375  13.206  1.00  0.00      P2   C
ATOM   2534  HA  MET B 771      16.285 -13.891  12.331  1.00  0.00      P2   H
ATOM   2535  CB  MET B 771      14.817 -14.180  13.993  1.00  0.00      P2   C
ATOM   2536  HB1 MET B 771      14.607 -13.535  14.873  1.00  0.00      P2   H
ATOM   2537  HB2 MET B 771      13.951 -14.311  13.310  1.00  0.00      P2   H
ATOM   2538  CG  MET B 771      15.165 -15.518  14.598  1.00  0.00      P2   C
ATOM   2539  HG1 MET B 771      14.239 -16.025  14.944  1.00  0.00      P2   H
ATOM   2540  HG2 MET B 771      15.489 -16.143  13.739  1.00  0.00      P2   H
ATOM   2541  SD  MET B 771      16.336 -15.478  16.036  1.00  0.00      P2   S
ATOM   2542  CE  MET B 771      15.737 -17.099  16.718  1.00  0.00      P2   C
ATOM   2543  HE1 MET B 771      16.183 -17.272  17.720  1.00  0.00      P2   H
ATOM   2544  HE2 MET B 771      14.640 -17.032  16.879  1.00  0.00      P2   H
ATOM   2545  HE3 MET B 771      15.959 -18.000  16.108  1.00  0.00      P2   H
ATOM   2546  C   MET B 771      15.163 -12.129  12.727  1.00  0.00      P2   C
ATOM   2547  O   MET B 771      14.766 -12.035  11.565  1.00  0.00      P2   O
ATOM   2548  N   CYS B 772      15.101 -11.139  13.559  1.00  0.00      P2   N
ATOM   2549  HN  CYS B 772      15.601 -11.169  14.421  1.00  0.00      P2   H
ATOM   2550  CA  CYS B 772      14.482  -9.885  13.327  1.00  0.00      P2   C
ATOM   2551  HA  CYS B 772      13.525  -9.970  12.834  1.00  0.00      P2   H
ATOM   2552  CB  CYS B 772      14.460  -9.064  14.623  1.00  0.00      P2   C
ATOM   2553  HB1 CYS B 772      15.477  -8.841  15.009  1.00  0.00      P2   H
ATOM   2554  HB2 CYS B 772      14.086  -8.087  14.247  1.00  0.00      P2   H
ATOM   2555  SG  CYS B 772      13.458  -9.875  15.934  1.00  0.00      P2   S
ATOM   2556  HG1 CYS B 772      14.277 -10.808  16.397  1.00  0.00      P2   H
ATOM   2557  C   CYS B 772      15.135  -9.027  12.270  1.00  0.00      P2   C
ATOM   2558  O   CYS B 772      14.455  -8.627  11.313  1.00  0.00      P2   O
ATOM   2559  N   LEU B 773      16.449  -8.990  12.244  1.00  0.00      P2   N
ATOM   2560  HN  LEU B 773      16.968  -9.306  13.034  1.00  0.00      P2   H
ATOM   2561  CA  LEU B 773      17.280  -8.412  11.173  1.00  0.00      P2   C
ATOM   2562  HA  LEU B 773      16.890  -7.468  10.822  1.00  0.00      P2   H
ATOM   2563  CB  LEU B 773      18.669  -8.180  11.811  1.00  0.00      P2   C
ATOM   2564  HB1 LEU B 773      18.940  -9.159  12.262  1.00  0.00      P2   H
ATOM   2565  HB2 LEU B 773      19.382  -7.898  11.008  1.00  0.00      P2   H
ATOM   2566  CG  LEU B 773      18.753  -7.061  12.869  1.00  0.00      P2   C
ATOM   2567  HG  LEU B 773      18.071  -7.411  13.673  1.00  0.00      P2   H
ATOM   2568  CD1 LEU B 773      20.216  -7.153  13.359  1.00  0.00      P2   C
ATOM   2569 HD11 LEU B 773      20.130  -7.132  14.467  1.00  0.00      P2   H
ATOM   2570 HD12 LEU B 773      20.523  -8.197  13.136  1.00  0.00      P2   H
ATOM   2571 HD13 LEU B 773      20.938  -6.429  12.926  1.00  0.00      P2   H
ATOM   2572  CD2 LEU B 773      18.341  -5.624  12.431  1.00  0.00      P2   C
ATOM   2573 HD21 LEU B 773      17.283  -5.636  12.090  1.00  0.00      P2   H
ATOM   2574 HD22 LEU B 773      18.433  -5.014  13.355  1.00  0.00      P2   H
ATOM   2575 HD23 LEU B 773      18.972  -5.148  11.651  1.00  0.00      P2   H
ATOM   2576  C   LEU B 773      17.414  -9.213   9.876  1.00  0.00      P2   C
ATOM   2577  O   LEU B 773      17.641  -8.641   8.818  1.00  0.00      P2   O
ATOM   2578  N   THR B 774      17.331 -10.517   9.966  1.00  0.00      P2   N
ATOM   2579  HN  THR B 774      17.279 -10.901  10.884  1.00  0.00      P2   H
ATOM   2580  CA  THR B 774      17.365 -11.405   8.796  1.00  0.00      P2   C
ATOM   2581  HA  THR B 774      17.777 -10.921   7.923  1.00  0.00      P2   H
ATOM   2582  CB  THR B 774      18.308 -12.552   9.036  1.00  0.00      P2   C
ATOM   2583  HB  THR B 774      18.322 -13.162   8.108  1.00  0.00      P2   H
ATOM   2584  OG1 THR B 774      17.905 -13.460  10.045  1.00  0.00      P2   O
ATOM   2585  HG1 THR B 774      18.213 -13.024  10.843  1.00  0.00      P2   H
ATOM   2586  CG2 THR B 774      19.657 -12.100   9.389  1.00  0.00      P2   C
ATOM   2587 HG21 THR B 774      20.090 -11.536   8.535  1.00  0.00      P2   H
ATOM   2588 HG22 THR B 774      19.739 -11.368  10.221  1.00  0.00      P2   H
ATOM   2589 HG23 THR B 774      20.336 -12.973   9.492  1.00  0.00      P2   H
ATOM   2590  C   THR B 774      16.003 -11.802   8.252  1.00  0.00      P2   C
ATOM   2591  O   THR B 774      15.379 -11.028   7.550  1.00  0.00      P2   O
ATOM   2592  N   VAL B 775      15.501 -13.038   8.619  1.00  0.00      P2   N
ATOM   2593  HN  VAL B 775      16.115 -13.496   9.256  1.00  0.00      P2   H
ATOM   2594  CA  VAL B 775      14.366 -13.807   8.214  1.00  0.00      P2   C
ATOM   2595  HA  VAL B 775      14.421 -13.877   7.137  1.00  0.00      P2   H
ATOM   2596  CB  VAL B 775      14.513 -15.251   8.643  1.00  0.00      P2   C
ATOM   2597  HB  VAL B 775      13.731 -15.867   8.151  1.00  0.00      P2   H
ATOM   2598  CG1 VAL B 775      15.923 -15.703   8.144  1.00  0.00      P2   C
ATOM   2599 HG11 VAL B 775      16.145 -15.434   7.090  1.00  0.00      P2   H
ATOM   2600 HG12 VAL B 775      16.750 -15.321   8.780  1.00  0.00      P2   H
ATOM   2601 HG13 VAL B 775      15.941 -16.814   8.095  1.00  0.00      P2   H
ATOM   2602  CG2 VAL B 775      14.380 -15.421  10.169  1.00  0.00      P2   C
ATOM   2603 HG21 VAL B 775      14.261 -16.516  10.320  1.00  0.00      P2   H
ATOM   2604 HG22 VAL B 775      15.155 -15.022  10.857  1.00  0.00      P2   H
ATOM   2605 HG23 VAL B 775      13.369 -15.013  10.380  1.00  0.00      P2   H
ATOM   2606  C   VAL B 775      13.070 -13.144   8.498  1.00  0.00      P2   C
ATOM   2607  O   VAL B 775      12.193 -13.173   7.651  1.00  0.00      P2   O
ATOM   2608  N   PHE B 776      12.775 -12.472   9.643  1.00  0.00      P2   N
ATOM   2609  HN  PHE B 776      13.395 -12.419  10.421  1.00  0.00      P2   H
ATOM   2610  CA  PHE B 776      11.721 -11.501   9.738  1.00  0.00      P2   C
ATOM   2611  HA  PHE B 776      10.721 -11.820   9.483  1.00  0.00      P2   H
ATOM   2612  CB  PHE B 776      11.435 -11.102  11.189  1.00  0.00      P2   C
ATOM   2613  HB1 PHE B 776      12.454 -10.780  11.496  1.00  0.00      P2   H
ATOM   2614  HB2 PHE B 776      10.641 -10.342  11.346  1.00  0.00      P2   H
ATOM   2615  CG  PHE B 776      11.031 -12.263  12.026  1.00  0.00      P2   C
ATOM   2616  CD1 PHE B 776      11.710 -12.436  13.286  1.00  0.00      P2   C
ATOM   2617  HD1 PHE B 776      12.539 -11.812  13.587  1.00  0.00      P2   H
ATOM   2618  CE1 PHE B 776      11.181 -13.333  14.205  1.00  0.00      P2   C
ATOM   2619  HE1 PHE B 776      11.564 -13.391  15.214  1.00  0.00      P2   H
ATOM   2620  CZ  PHE B 776      10.035 -14.122  13.942  1.00  0.00      P2   C
ATOM   2621  HZ  PHE B 776       9.532 -14.762  14.651  1.00  0.00      P2   H
ATOM   2622  CD2 PHE B 776       9.945 -13.056  11.730  1.00  0.00      P2   C
ATOM   2623  HD2 PHE B 776       9.419 -12.974  10.789  1.00  0.00      P2   H
ATOM   2624  CE2 PHE B 776       9.425 -13.911  12.730  1.00  0.00      P2   C
ATOM   2625  HE2 PHE B 776       8.470 -14.387  12.565  1.00  0.00      P2   H
ATOM   2626  C   PHE B 776      11.769 -10.273   8.811  1.00  0.00      P2   C
ATOM   2627  O   PHE B 776      10.788  -9.946   8.132  1.00  0.00      P2   O
ATOM   2628  N   LEU B 777      12.937  -9.580   8.687  1.00  0.00      P2   N
ATOM   2629  HN  LEU B 777      13.692  -9.692   9.329  1.00  0.00      P2   H
ATOM   2630  CA  LEU B 777      13.086  -8.439   7.805  1.00  0.00      P2   C
ATOM   2631  HA  LEU B 777      12.348  -7.682   8.025  1.00  0.00      P2   H
ATOM   2632  CB  LEU B 777      14.563  -7.872   7.902  1.00  0.00      P2   C
ATOM   2633  HB1 LEU B 777      14.595  -7.645   8.989  1.00  0.00      P2   H
ATOM   2634  HB2 LEU B 777      15.290  -8.698   7.751  1.00  0.00      P2   H
ATOM   2635  CG  LEU B 777      14.893  -6.593   7.013  1.00  0.00      P2   C
ATOM   2636  HG  LEU B 777      14.860  -6.878   5.940  1.00  0.00      P2   H
ATOM   2637  CD1 LEU B 777      14.006  -5.354   7.171  1.00  0.00      P2   C
ATOM   2638 HD11 LEU B 777      13.960  -5.221   8.273  1.00  0.00      P2   H
ATOM   2639 HD12 LEU B 777      14.405  -4.450   6.663  1.00  0.00      P2   H
ATOM   2640 HD13 LEU B 777      13.035  -5.640   6.713  1.00  0.00      P2   H
ATOM   2641  CD2 LEU B 777      16.281  -6.119   7.384  1.00  0.00      P2   C
ATOM   2642 HD21 LEU B 777      16.252  -5.811   8.450  1.00  0.00      P2   H
ATOM   2643 HD22 LEU B 777      16.981  -6.962   7.201  1.00  0.00      P2   H
ATOM   2644 HD23 LEU B 777      16.604  -5.226   6.808  1.00  0.00      P2   H
ATOM   2645  C   LEU B 777      12.834  -8.672   6.365  1.00  0.00      P2   C
ATOM   2646  O   LEU B 777      12.184  -7.939   5.667  1.00  0.00      P2   O
ATOM   2647  N   MET B 778      13.395  -9.813   5.833  1.00  0.00      P2   N
ATOM   2648  HN  MET B 778      13.889 -10.401   6.468  1.00  0.00      P2   H
ATOM   2649  CA  MET B 778      13.104 -10.423   4.523  1.00  0.00      P2   C
ATOM   2650  HA  MET B 778      13.544  -9.807   3.753  1.00  0.00      P2   H
ATOM   2651  CB  MET B 778      13.701 -11.881   4.338  1.00  0.00      P2   C
ATOM   2652  HB1 MET B 778      13.235 -12.600   5.044  1.00  0.00      P2   H
ATOM   2653  HB2 MET B 778      13.428 -12.212   3.313  1.00  0.00      P2   H
ATOM   2654  CG  MET B 778      15.193 -11.947   4.491  1.00  0.00      P2   C
ATOM   2655  HG1 MET B 778      15.502 -11.485   3.530  1.00  0.00      P2   H
ATOM   2656  HG2 MET B 778      15.487 -11.216   5.275  1.00  0.00      P2   H
ATOM   2657  SD  MET B 778      15.885 -13.693   4.522  1.00  0.00      P2   S
ATOM   2658  CE  MET B 778      17.498 -13.133   4.914  1.00  0.00      P2   C
ATOM   2659  HE1 MET B 778      17.933 -12.489   4.120  1.00  0.00      P2   H
ATOM   2660  HE2 MET B 778      17.442 -12.625   5.900  1.00  0.00      P2   H
ATOM   2661  HE3 MET B 778      18.162 -14.021   4.982  1.00  0.00      P2   H
ATOM   2662  C   MET B 778      11.639 -10.622   4.242  1.00  0.00      P2   C
ATOM   2663  O   MET B 778      11.132 -10.320   3.161  1.00  0.00      P2   O
ATOM   2664  N   VAL B 779      10.895 -11.214   5.248  1.00  0.00      P2   N
ATOM   2665  HN  VAL B 779      11.408 -11.458   6.067  1.00  0.00      P2   H
ATOM   2666  CA  VAL B 779       9.408 -11.501   5.077  1.00  0.00      P2   C
ATOM   2667  HA  VAL B 779       9.265 -12.070   4.170  1.00  0.00      P2   H
ATOM   2668  CB  VAL B 779       8.812 -12.223   6.220  1.00  0.00      P2   C
ATOM   2669  HB  VAL B 779       9.191 -11.740   7.146  1.00  0.00      P2   H
ATOM   2670  CG1 VAL B 779       7.278 -12.144   6.214  1.00  0.00      P2   C
ATOM   2671 HG11 VAL B 779       6.986 -12.788   7.070  1.00  0.00      P2   H
ATOM   2672 HG12 VAL B 779       6.943 -11.093   6.348  1.00  0.00      P2   H
ATOM   2673 HG13 VAL B 779       6.926 -12.468   5.212  1.00  0.00      P2   H
ATOM   2674  CG2 VAL B 779       9.132 -13.688   6.100  1.00  0.00      P2   C
ATOM   2675 HG21 VAL B 779       8.607 -14.205   5.270  1.00  0.00      P2   H
ATOM   2676 HG22 VAL B 779      10.228 -13.812   5.970  1.00  0.00      P2   H
ATOM   2677 HG23 VAL B 779       8.954 -14.229   7.054  1.00  0.00      P2   H
ATOM   2678  C   VAL B 779       8.702 -10.173   4.752  1.00  0.00      P2   C
ATOM   2679  O   VAL B 779       7.862 -10.005   3.784  1.00  0.00      P2   O
ATOM   2680  N   MET B 780       9.064  -9.181   5.555  1.00  0.00      P2   N
ATOM   2681  HN  MET B 780       9.593  -9.280   6.394  1.00  0.00      P2   H
ATOM   2682  CA  MET B 780       8.607  -7.810   5.329  1.00  0.00      P2   C
ATOM   2683  HA  MET B 780       7.529  -7.878   5.333  1.00  0.00      P2   H
ATOM   2684  CB  MET B 780       9.206  -6.967   6.528  1.00  0.00      P2   C
ATOM   2685  HB1 MET B 780       9.032  -7.488   7.494  1.00  0.00      P2   H
ATOM   2686  HB2 MET B 780      10.315  -6.923   6.491  1.00  0.00      P2   H
ATOM   2687  CG  MET B 780       8.613  -5.586   6.775  1.00  0.00      P2   C
ATOM   2688  HG1 MET B 780       9.467  -4.996   7.174  1.00  0.00      P2   H
ATOM   2689  HG2 MET B 780       8.434  -5.073   5.805  1.00  0.00      P2   H
ATOM   2690  SD  MET B 780       7.190  -5.536   7.924  1.00  0.00      P2   S
ATOM   2691  CE  MET B 780       7.348  -3.782   8.387  1.00  0.00      P2   C
ATOM   2692  HE1 MET B 780       8.181  -3.729   9.120  1.00  0.00      P2   H
ATOM   2693  HE2 MET B 780       7.734  -3.199   7.522  1.00  0.00      P2   H
ATOM   2694  HE3 MET B 780       6.410  -3.316   8.758  1.00  0.00      P2   H
ATOM   2695  C   MET B 780       8.948  -7.167   3.942  1.00  0.00      P2   C
ATOM   2696  O   MET B 780       8.127  -6.572   3.200  1.00  0.00      P2   O
ATOM   2697  N   VAL B 781      10.199  -7.337   3.443  1.00  0.00      P2   N
ATOM   2698  HN  VAL B 781      10.851  -7.745   4.078  1.00  0.00      P2   H
ATOM   2699  CA  VAL B 781      10.471  -7.125   1.983  1.00  0.00      P2   C
ATOM   2700  HA  VAL B 781      10.218  -6.099   1.760  1.00  0.00      P2   H
ATOM   2701  CB  VAL B 781      12.006  -7.219   1.716  1.00  0.00      P2   C
ATOM   2702  HB  VAL B 781      12.292  -8.082   2.355  1.00  0.00      P2   H
ATOM   2703  CG1 VAL B 781      12.429  -7.399   0.227  1.00  0.00      P2   C
ATOM   2704 HG11 VAL B 781      13.532  -7.339   0.110  1.00  0.00      P2   H
ATOM   2705 HG12 VAL B 781      11.961  -8.270  -0.280  1.00  0.00      P2   H
ATOM   2706 HG13 VAL B 781      11.923  -6.579  -0.326  1.00  0.00      P2   H
ATOM   2707  CG2 VAL B 781      12.684  -5.951   2.304  1.00  0.00      P2   C
ATOM   2708 HG21 VAL B 781      13.780  -6.137   2.313  1.00  0.00      P2   H
ATOM   2709 HG22 VAL B 781      12.570  -5.030   1.694  1.00  0.00      P2   H
ATOM   2710 HG23 VAL B 781      12.322  -5.797   3.343  1.00  0.00      P2   H
ATOM   2711  C   VAL B 781       9.640  -7.886   1.018  1.00  0.00      P2   C
ATOM   2712  O   VAL B 781       9.173  -7.212   0.089  1.00  0.00      P2   O
ATOM   2713  N   ILE B 782       9.383  -9.250   1.158  1.00  0.00      P2   N
ATOM   2714  HN  ILE B 782       9.877  -9.674   1.914  1.00  0.00      P2   H
ATOM   2715  CA  ILE B 782       8.458 -10.104   0.445  1.00  0.00      P2   C
ATOM   2716  HA  ILE B 782       8.725 -10.193  -0.597  1.00  0.00      P2   H
ATOM   2717  CB  ILE B 782       8.517 -11.532   1.067  1.00  0.00      P2   C
ATOM   2718  HB  ILE B 782       8.280 -11.382   2.142  1.00  0.00      P2   H
ATOM   2719  CG2 ILE B 782       7.379 -12.383   0.484  1.00  0.00      P2   C
ATOM   2720 HG21 ILE B 782       6.378 -12.047   0.832  1.00  0.00      P2   H
ATOM   2721 HG22 ILE B 782       7.411 -12.479  -0.622  1.00  0.00      P2   H
ATOM   2722 HG23 ILE B 782       7.620 -13.307   1.053  1.00  0.00      P2   H
ATOM   2723  CG1 ILE B 782       9.918 -12.150   0.820  1.00  0.00      P2   C
ATOM   2724 HG11 ILE B 782      10.154 -12.100  -0.264  1.00  0.00      P2   H
ATOM   2725 HG12 ILE B 782      10.663 -11.503   1.329  1.00  0.00      P2   H
ATOM   2726  CD  ILE B 782      10.238 -13.592   1.373  1.00  0.00      P2   C
ATOM   2727  HD1 ILE B 782      11.306 -13.808   1.158  1.00  0.00      P2   H
ATOM   2728  HD2 ILE B 782      10.014 -13.684   2.457  1.00  0.00      P2   H
ATOM   2729  HD3 ILE B 782       9.716 -14.401   0.818  1.00  0.00      P2   H
ATOM   2730  C   ILE B 782       7.054  -9.560   0.299  1.00  0.00      P2   C
ATOM   2731  O   ILE B 782       6.429  -9.627  -0.724  1.00  0.00      P2   O
ATOM   2732  N   GLY B 783       6.645  -8.905   1.406  1.00  0.00      P2   N
ATOM   2733  HN  GLY B 783       7.109  -9.046   2.277  1.00  0.00      P2   H
ATOM   2734  CA  GLY B 783       5.409  -8.193   1.462  1.00  0.00      P2   C
ATOM   2735  HA1 GLY B 783       5.284  -7.732   2.431  1.00  0.00      P2   H
ATOM   2736  HA2 GLY B 783       4.616  -8.896   1.259  1.00  0.00      P2   H
ATOM   2737  C   GLY B 783       5.222  -7.000   0.609  1.00  0.00      P2   C
ATOM   2738  O   GLY B 783       4.095  -6.690   0.186  1.00  0.00      P2   O
ATOM   2739  N   ASN B 784       6.361  -6.327   0.240  1.00  0.00      P2   N
ATOM   2740  HN  ASN B 784       7.304  -6.553   0.470  1.00  0.00      P2   H
ATOM   2741  CA  ASN B 784       6.373  -5.227  -0.707  1.00  0.00      P2   C
ATOM   2742  HA  ASN B 784       5.475  -4.638  -0.588  1.00  0.00      P2   H
ATOM   2743  CB  ASN B 784       7.608  -4.291  -0.641  1.00  0.00      P2   C
ATOM   2744  HB1 ASN B 784       8.488  -4.896  -0.948  1.00  0.00      P2   H
ATOM   2745  HB2 ASN B 784       7.591  -3.393  -1.296  1.00  0.00      P2   H
ATOM   2746  CG  ASN B 784       7.780  -3.829   0.896  1.00  0.00      P2   C
ATOM   2747  OD1 ASN B 784       8.614  -4.247   1.699  1.00  0.00      P2   O
ATOM   2748  ND2 ASN B 784       6.775  -3.030   1.307  1.00  0.00      P2   N
ATOM   2749 HD21 ASN B 784       6.854  -2.661   2.233  1.00  0.00      P2   H
ATOM   2750 HD22 ASN B 784       6.118  -2.622   0.673  1.00  0.00      P2   H
ATOM   2751  C   ASN B 784       6.262  -5.805  -2.070  1.00  0.00      P2   C
ATOM   2752  O   ASN B 784       5.503  -5.362  -2.910  1.00  0.00      P2   O
ATOM   2753  N   LEU B 785       7.052  -6.865  -2.439  1.00  0.00      P2   N
ATOM   2754  HN  LEU B 785       7.762  -7.175  -1.810  1.00  0.00      P2   H
ATOM   2755  CA  LEU B 785       7.148  -7.492  -3.668  1.00  0.00      P2   C
ATOM   2756  HA  LEU B 785       7.468  -6.676  -4.299  1.00  0.00      P2   H
ATOM   2757  CB  LEU B 785       8.307  -8.524  -3.538  1.00  0.00      P2   C
ATOM   2758  HB1 LEU B 785       7.971  -9.334  -2.854  1.00  0.00      P2   H
ATOM   2759  HB2 LEU B 785       8.360  -9.001  -4.540  1.00  0.00      P2   H
ATOM   2760  CG  LEU B 785       9.773  -8.084  -3.208  1.00  0.00      P2   C
ATOM   2761  HG  LEU B 785       9.731  -7.428  -2.313  1.00  0.00      P2   H
ATOM   2762  CD1 LEU B 785      10.648  -9.354  -2.879  1.00  0.00      P2   C
ATOM   2763 HD11 LEU B 785      11.700  -9.013  -2.764  1.00  0.00      P2   H
ATOM   2764 HD12 LEU B 785      10.363  -9.909  -1.960  1.00  0.00      P2   H
ATOM   2765 HD13 LEU B 785      10.690 -10.044  -3.749  1.00  0.00      P2   H
ATOM   2766  CD2 LEU B 785      10.245  -7.322  -4.424  1.00  0.00      P2   C
ATOM   2767 HD21 LEU B 785      10.264  -7.916  -5.362  1.00  0.00      P2   H
ATOM   2768 HD22 LEU B 785       9.881  -6.285  -4.589  1.00  0.00      P2   H
ATOM   2769 HD23 LEU B 785      11.310  -7.063  -4.248  1.00  0.00      P2   H
ATOM   2770  C   LEU B 785       5.919  -8.168  -4.126  1.00  0.00      P2   C
ATOM   2771  O   LEU B 785       5.463  -8.095  -5.268  1.00  0.00      P2   O
ATOM   2772  N   VAL B 786       5.226  -8.971  -3.279  1.00  0.00      P2   N
ATOM   2773  HN  VAL B 786       5.492  -9.000  -2.318  1.00  0.00      P2   H
ATOM   2774  CA  VAL B 786       3.926  -9.522  -3.721  1.00  0.00      P2   C
ATOM   2775  HA  VAL B 786       4.183 -10.205  -4.518  1.00  0.00      P2   H
ATOM   2776  CB  VAL B 786       3.310 -10.591  -2.743  1.00  0.00      P2   C
ATOM   2777  HB  VAL B 786       3.239 -10.056  -1.773  1.00  0.00      P2   H
ATOM   2778  CG1 VAL B 786       1.882 -11.128  -3.132  1.00  0.00      P2   C
ATOM   2779 HG11 VAL B 786       2.036 -11.794  -4.008  1.00  0.00      P2   H
ATOM   2780 HG12 VAL B 786       1.503 -11.718  -2.271  1.00  0.00      P2   H
ATOM   2781 HG13 VAL B 786       1.153 -10.336  -3.404  1.00  0.00      P2   H
ATOM   2782  CG2 VAL B 786       4.309 -11.781  -2.672  1.00  0.00      P2   C
ATOM   2783 HG21 VAL B 786       5.255 -11.427  -2.210  1.00  0.00      P2   H
ATOM   2784 HG22 VAL B 786       3.920 -12.516  -1.936  1.00  0.00      P2   H
ATOM   2785 HG23 VAL B 786       4.556 -12.234  -3.656  1.00  0.00      P2   H
ATOM   2786  C   VAL B 786       2.873  -8.430  -4.084  1.00  0.00      P2   C
ATOM   2787  O   VAL B 786       2.178  -8.528  -5.103  1.00  0.00      P2   O
ATOM   2788  N   VAL B 787       2.813  -7.313  -3.363  1.00  0.00      P2   N
ATOM   2789  HN  VAL B 787       3.262  -7.354  -2.474  1.00  0.00      P2   H
ATOM   2790  CA  VAL B 787       1.928  -6.162  -3.551  1.00  0.00      P2   C
ATOM   2791  HA  VAL B 787       0.925  -6.545  -3.665  1.00  0.00      P2   H
ATOM   2792  CB  VAL B 787       1.934  -5.322  -2.282  1.00  0.00      P2   C
ATOM   2793  HB  VAL B 787       2.971  -5.044  -1.995  1.00  0.00      P2   H
ATOM   2794  CG1 VAL B 787       1.225  -3.983  -2.651  1.00  0.00      P2   C
ATOM   2795 HG11 VAL B 787       0.285  -4.335  -3.128  1.00  0.00      P2   H
ATOM   2796 HG12 VAL B 787       1.028  -3.284  -1.810  1.00  0.00      P2   H
ATOM   2797 HG13 VAL B 787       1.788  -3.325  -3.347  1.00  0.00      P2   H
ATOM   2798  CG2 VAL B 787       1.185  -6.109  -1.228  1.00  0.00      P2   C
ATOM   2799 HG21 VAL B 787       0.342  -6.748  -1.567  1.00  0.00      P2   H
ATOM   2800 HG22 VAL B 787       1.891  -6.855  -0.803  1.00  0.00      P2   H
ATOM   2801 HG23 VAL B 787       0.945  -5.484  -0.342  1.00  0.00      P2   H
ATOM   2802  C   VAL B 787       2.361  -5.516  -4.819  1.00  0.00      P2   C
ATOM   2803  O   VAL B 787       1.543  -5.130  -5.661  1.00  0.00      P2   O
ATOM   2804  N   LEU B 788       3.630  -5.393  -5.073  1.00  0.00      P2   N
ATOM   2805  HN  LEU B 788       4.220  -5.679  -4.322  1.00  0.00      P2   H
ATOM   2806  CA  LEU B 788       4.266  -4.770  -6.249  1.00  0.00      P2   C
ATOM   2807  HA  LEU B 788       3.790  -3.801  -6.277  1.00  0.00      P2   H
ATOM   2808  CB  LEU B 788       5.776  -4.688  -6.198  1.00  0.00      P2   C
ATOM   2809  HB1 LEU B 788       6.049  -4.163  -5.258  1.00  0.00      P2   H
ATOM   2810  HB2 LEU B 788       6.123  -5.742  -6.265  1.00  0.00      P2   H
ATOM   2811  CG  LEU B 788       6.429  -3.822  -7.339  1.00  0.00      P2   C
ATOM   2812  HG  LEU B 788       6.244  -4.320  -8.315  1.00  0.00      P2   H
ATOM   2813  CD1 LEU B 788       5.915  -2.385  -7.396  1.00  0.00      P2   C
ATOM   2814 HD11 LEU B 788       6.550  -1.811  -8.104  1.00  0.00      P2   H
ATOM   2815 HD12 LEU B 788       4.843  -2.428  -7.685  1.00  0.00      P2   H
ATOM   2816 HD13 LEU B 788       5.984  -1.872  -6.412  1.00  0.00      P2   H
ATOM   2817  CD2 LEU B 788       7.924  -3.938  -7.152  1.00  0.00      P2   C
ATOM   2818 HD21 LEU B 788       8.199  -3.460  -6.188  1.00  0.00      P2   H
ATOM   2819 HD22 LEU B 788       8.312  -4.979  -7.155  1.00  0.00      P2   H
ATOM   2820 HD23 LEU B 788       8.422  -3.342  -7.946  1.00  0.00      P2   H
ATOM   2821  C   LEU B 788       3.892  -5.397  -7.560  1.00  0.00      P2   C
ATOM   2822  O   LEU B 788       3.402  -4.748  -8.525  1.00  0.00      P2   O
ATOM   2823  N   ASN B 789       3.857  -6.708  -7.591  1.00  0.00      P2   N
ATOM   2824  HN  ASN B 789       4.237  -7.201  -6.813  1.00  0.00      P2   H
ATOM   2825  CA  ASN B 789       3.392  -7.631  -8.660  1.00  0.00      P2   C
ATOM   2826  HA  ASN B 789       3.774  -7.296  -9.612  1.00  0.00      P2   H
ATOM   2827  CB  ASN B 789       3.943  -9.119  -8.525  1.00  0.00      P2   C
ATOM   2828  HB1 ASN B 789       3.751  -9.447  -7.481  1.00  0.00      P2   H
ATOM   2829  HB2 ASN B 789       3.398  -9.744  -9.265  1.00  0.00      P2   H
ATOM   2830  CG  ASN B 789       5.457  -9.192  -8.739  1.00  0.00      P2   C
ATOM   2831  OD1 ASN B 789       5.938  -9.210  -9.840  1.00  0.00      P2   O
ATOM   2832  ND2 ASN B 789       6.236  -9.346  -7.658  1.00  0.00      P2   N
ATOM   2833 HD21 ASN B 789       7.220  -9.478  -7.779  1.00  0.00      P2   H
ATOM   2834 HD22 ASN B 789       5.816  -9.088  -6.787  1.00  0.00      P2   H
ATOM   2835  C   ASN B 789       1.877  -7.601  -8.707  1.00  0.00      P2   C
ATOM   2836  O   ASN B 789       1.328  -7.627  -9.779  1.00  0.00      P2   O
ATOM   2837  N   LEU B 790       1.170  -7.543  -7.609  1.00  0.00      P2   N
ATOM   2838  HN  LEU B 790       1.545  -7.442  -6.691  1.00  0.00      P2   H
ATOM   2839  CA  LEU B 790      -0.328  -7.473  -7.521  1.00  0.00      P2   C
ATOM   2840  HA  LEU B 790      -0.722  -8.307  -8.082  1.00  0.00      P2   H
ATOM   2841  CB  LEU B 790      -0.809  -7.556  -6.042  1.00  0.00      P2   C
ATOM   2842  HB1 LEU B 790      -0.491  -8.506  -5.560  1.00  0.00      P2   H
ATOM   2843  HB2 LEU B 790      -0.182  -6.772  -5.567  1.00  0.00      P2   H
ATOM   2844  CG  LEU B 790      -2.311  -7.409  -5.785  1.00  0.00      P2   C
ATOM   2845  HG  LEU B 790      -2.648  -6.529  -6.374  1.00  0.00      P2   H
ATOM   2846  CD1 LEU B 790      -3.081  -8.625  -6.315  1.00  0.00      P2   C
ATOM   2847 HD11 LEU B 790      -4.151  -8.445  -6.079  1.00  0.00      P2   H
ATOM   2848 HD12 LEU B 790      -2.889  -8.779  -7.398  1.00  0.00      P2   H
ATOM   2849 HD13 LEU B 790      -2.852  -9.550  -5.743  1.00  0.00      P2   H
ATOM   2850  CD2 LEU B 790      -2.618  -7.077  -4.282  1.00  0.00      P2   C
ATOM   2851 HD21 LEU B 790      -2.123  -6.157  -3.904  1.00  0.00      P2   H
ATOM   2852 HD22 LEU B 790      -3.707  -6.969  -4.088  1.00  0.00      P2   H
ATOM   2853 HD23 LEU B 790      -2.274  -7.893  -3.612  1.00  0.00      P2   H
ATOM   2854  C   LEU B 790      -0.757  -6.159  -8.200  1.00  0.00      P2   C
ATOM   2855  O   LEU B 790      -1.641  -6.193  -9.052  1.00  0.00      P2   O
ATOM   2856  N   PHE B 791      -0.109  -5.027  -7.890  1.00  0.00      P2   N
ATOM   2857  HN  PHE B 791       0.683  -5.098  -7.287  1.00  0.00      P2   H
ATOM   2858  CA  PHE B 791      -0.380  -3.734  -8.469  1.00  0.00      P2   C
ATOM   2859  HA  PHE B 791      -1.446  -3.555  -8.464  1.00  0.00      P2   H
ATOM   2860  CB  PHE B 791       0.450  -2.519  -7.871  1.00  0.00      P2   C
ATOM   2861  HB1 PHE B 791       1.463  -2.875  -7.592  1.00  0.00      P2   H
ATOM   2862  HB2 PHE B 791       0.685  -1.670  -8.547  1.00  0.00      P2   H
ATOM   2863  CG  PHE B 791      -0.225  -1.981  -6.590  1.00  0.00      P2   C
ATOM   2864  CD1 PHE B 791      -0.754  -2.781  -5.559  1.00  0.00      P2   C
ATOM   2865  HD1 PHE B 791      -0.783  -3.860  -5.604  1.00  0.00      P2   H
ATOM   2866  CE1 PHE B 791      -1.314  -2.197  -4.473  1.00  0.00      P2   C
ATOM   2867  HE1 PHE B 791      -1.812  -2.802  -3.730  1.00  0.00      P2   H
ATOM   2868  CZ  PHE B 791      -1.247  -0.822  -4.282  1.00  0.00      P2   C
ATOM   2869  HZ  PHE B 791      -1.764  -0.428  -3.420  1.00  0.00      P2   H
ATOM   2870  CD2 PHE B 791      -0.185  -0.638  -6.425  1.00  0.00      P2   C
ATOM   2871  HD2 PHE B 791       0.272  -0.065  -7.218  1.00  0.00      P2   H
ATOM   2872  CE2 PHE B 791      -0.751  -0.018  -5.271  1.00  0.00      P2   C
ATOM   2873  HE2 PHE B 791      -0.800   1.060  -5.253  1.00  0.00      P2   H
ATOM   2874  C   PHE B 791      -0.129  -3.692  -9.967  1.00  0.00      P2   C
ATOM   2875  O   PHE B 791      -0.941  -3.129 -10.726  1.00  0.00      P2   O
ATOM   2876  N   LEU B 792       1.019  -4.366 -10.390  1.00  0.00      P2   N
ATOM   2877  HN  LEU B 792       1.707  -4.681  -9.741  1.00  0.00      P2   H
ATOM   2878  CA  LEU B 792       1.425  -4.553 -11.760  1.00  0.00      P2   C
ATOM   2879  HA  LEU B 792       1.416  -3.542 -12.142  1.00  0.00      P2   H
ATOM   2880  CB  LEU B 792       2.764  -5.220 -11.871  1.00  0.00      P2   C
ATOM   2881  HB1 LEU B 792       3.331  -4.708 -11.065  1.00  0.00      P2   H
ATOM   2882  HB2 LEU B 792       2.597  -6.288 -11.613  1.00  0.00      P2   H
ATOM   2883  CG  LEU B 792       3.409  -5.010 -13.195  1.00  0.00      P2   C
ATOM   2884  HG  LEU B 792       2.951  -4.147 -13.724  1.00  0.00      P2   H
ATOM   2885  CD1 LEU B 792       4.854  -4.961 -13.053  1.00  0.00      P2   C
ATOM   2886 HD11 LEU B 792       5.223  -3.966 -12.724  1.00  0.00      P2   H
ATOM   2887 HD12 LEU B 792       5.282  -5.718 -12.362  1.00  0.00      P2   H
ATOM   2888 HD13 LEU B 792       5.426  -5.143 -13.988  1.00  0.00      P2   H
ATOM   2889  CD2 LEU B 792       3.075  -6.210 -14.046  1.00  0.00      P2   C
ATOM   2890 HD21 LEU B 792       3.322  -7.158 -13.524  1.00  0.00      P2   H
ATOM   2891 HD22 LEU B 792       2.015  -6.111 -14.366  1.00  0.00      P2   H
ATOM   2892 HD23 LEU B 792       3.803  -6.188 -14.884  1.00  0.00      P2   H
ATOM   2893  C   LEU B 792       0.257  -5.249 -12.531  1.00  0.00      P2   C
ATOM   2894  O   LEU B 792      -0.285  -4.683 -13.522  1.00  0.00      P2   O
ATOM   2895  N   ALA B 793      -0.254  -6.388 -12.011  1.00  0.00      P2   N
ATOM   2896  HN  ALA B 793       0.061  -6.791 -11.155  1.00  0.00      P2   H
ATOM   2897  CA  ALA B 793      -1.325  -7.191 -12.548  1.00  0.00      P2   C
ATOM   2898  HA  ALA B 793      -1.113  -7.650 -13.503  1.00  0.00      P2   H
ATOM   2899  CB  ALA B 793      -1.728  -8.385 -11.619  1.00  0.00      P2   C
ATOM   2900  HB1 ALA B 793      -0.775  -8.945 -11.505  1.00  0.00      P2   H
ATOM   2901  HB2 ALA B 793      -2.101  -8.022 -10.638  1.00  0.00      P2   H
ATOM   2902  HB3 ALA B 793      -2.435  -9.094 -12.100  1.00  0.00      P2   H
ATOM   2903  C   ALA B 793      -2.653  -6.460 -12.877  1.00  0.00      P2   C
ATOM   2904  O   ALA B 793      -3.246  -6.650 -13.870  1.00  0.00      P2   O
ATOM   2905  N   LEU B 794      -3.021  -5.499 -11.949  1.00  0.00      P2   N
ATOM   2906  HN  LEU B 794      -2.544  -5.322 -11.092  1.00  0.00      P2   H
ATOM   2907  CA  LEU B 794      -4.257  -4.760 -12.044  1.00  0.00      P2   C
ATOM   2908  HA  LEU B 794      -4.970  -5.434 -12.495  1.00  0.00      P2   H
ATOM   2909  CB  LEU B 794      -4.761  -4.478 -10.549  1.00  0.00      P2   C
ATOM   2910  HB1 LEU B 794      -4.061  -3.858  -9.948  1.00  0.00      P2   H
ATOM   2911  HB2 LEU B 794      -5.632  -3.796 -10.654  1.00  0.00      P2   H
ATOM   2912  CG  LEU B 794      -5.308  -5.686  -9.664  1.00  0.00      P2   C
ATOM   2913  HG  LEU B 794      -4.449  -6.348  -9.425  1.00  0.00      P2   H
ATOM   2914  CD1 LEU B 794      -6.006  -5.177  -8.373  1.00  0.00      P2   C
ATOM   2915 HD11 LEU B 794      -5.314  -4.845  -7.570  1.00  0.00      P2   H
ATOM   2916 HD12 LEU B 794      -6.705  -4.335  -8.560  1.00  0.00      P2   H
ATOM   2917 HD13 LEU B 794      -6.575  -6.002  -7.893  1.00  0.00      P2   H
ATOM   2918  CD2 LEU B 794      -6.307  -6.510 -10.486  1.00  0.00      P2   C
ATOM   2919 HD21 LEU B 794      -5.806  -6.938 -11.381  1.00  0.00      P2   H
ATOM   2920 HD22 LEU B 794      -6.561  -7.364  -9.823  1.00  0.00      P2   H
ATOM   2921 HD23 LEU B 794      -7.145  -5.873 -10.841  1.00  0.00      P2   H
ATOM   2922  C   LEU B 794      -4.142  -3.387 -12.749  1.00  0.00      P2   C
ATOM   2923  O   LEU B 794      -5.089  -2.707 -13.178  1.00  0.00      P2   O
ATOM   2924  N   LEU B 795      -2.906  -2.903 -12.892  1.00  0.00      P2   N
ATOM   2925  HN  LEU B 795      -2.102  -3.369 -12.529  1.00  0.00      P2   H
ATOM   2926  CA  LEU B 795      -2.687  -1.758 -13.734  1.00  0.00      P2   C
ATOM   2927  HA  LEU B 795      -3.438  -0.983 -13.705  1.00  0.00      P2   H
ATOM   2928  CB  LEU B 795      -1.354  -1.019 -13.231  1.00  0.00      P2   C
ATOM   2929  HB1 LEU B 795      -1.353  -1.004 -12.120  1.00  0.00      P2   H
ATOM   2930  HB2 LEU B 795      -0.504  -1.652 -13.566  1.00  0.00      P2   H
ATOM   2931  CG  LEU B 795      -1.157   0.400 -13.735  1.00  0.00      P2   C
ATOM   2932  HG  LEU B 795      -1.294   0.360 -14.836  1.00  0.00      P2   H
ATOM   2933  CD1 LEU B 795      -2.038   1.430 -12.983  1.00  0.00      P2   C
ATOM   2934 HD11 LEU B 795      -2.118   2.394 -13.528  1.00  0.00      P2   H
ATOM   2935 HD12 LEU B 795      -3.056   0.992 -12.909  1.00  0.00      P2   H
ATOM   2936 HD13 LEU B 795      -1.662   1.708 -11.975  1.00  0.00      P2   H
ATOM   2937  CD2 LEU B 795       0.309   0.881 -13.664  1.00  0.00      P2   C
ATOM   2938 HD21 LEU B 795       0.952   0.158 -14.210  1.00  0.00      P2   H
ATOM   2939 HD22 LEU B 795       0.458   1.911 -14.054  1.00  0.00      P2   H
ATOM   2940 HD23 LEU B 795       0.650   1.003 -12.613  1.00  0.00      P2   H
ATOM   2941  C   LEU B 795      -2.556  -2.114 -15.246  1.00  0.00      P2   C
ATOM   2942  O   LEU B 795      -2.741  -1.359 -16.173  1.00  0.00      P2   O
ATOM   2943  C   LEU B 796      -3.218  -4.306 -17.551  1.00  0.00      P2   C
ATOM   2944  OT1 LEU B 796      -3.444  -3.791 -18.696  1.00  0.00      P2   O
ATOM   2945  OT2 LEU B 796      -4.107  -5.009 -16.958  1.00  0.00      P2   O
ATOM   2946  N   LEU B 796      -2.253  -3.459 -15.524  1.00  0.00      P2   N
ATOM   2947  HN  LEU B 796      -2.058  -4.076 -14.766  1.00  0.00      P2   H
ATOM   2948  CA  LEU B 796      -1.874  -3.945 -16.808  1.00  0.00      P2   C
ATOM   2949  HA  LEU B 796      -1.326  -3.214 -17.384  1.00  0.00      P2   H
ATOM   2950  CB  LEU B 796      -1.122  -5.270 -16.548  1.00  0.00      P2   C
ATOM   2951  HB1 LEU B 796      -0.303  -5.053 -15.829  1.00  0.00      P2   H
ATOM   2952  HB2 LEU B 796      -1.787  -5.926 -15.949  1.00  0.00      P2   H
ATOM   2953  CG  LEU B 796      -0.706  -6.008 -17.862  1.00  0.00      P2   C
ATOM   2954  HG  LEU B 796      -0.977  -5.342 -18.709  1.00  0.00      P2   H
ATOM   2955  CD1 LEU B 796       0.794  -6.117 -18.026  1.00  0.00      P2   C
ATOM   2956 HD11 LEU B 796       1.197  -6.770 -17.223  1.00  0.00      P2   H
ATOM   2957 HD12 LEU B 796       1.067  -6.435 -19.055  1.00  0.00      P2   H
ATOM   2958 HD13 LEU B 796       1.349  -5.166 -17.873  1.00  0.00      P2   H
ATOM   2959  CD2 LEU B 796      -1.462  -7.355 -17.988  1.00  0.00      P2   C
ATOM   2960 HD21 LEU B 796      -1.020  -8.167 -18.604  1.00  0.00      P2   H
ATOM   2961 HD22 LEU B 796      -1.469  -7.821 -16.979  1.00  0.00      P2   H
ATOM   2962 HD23 LEU B 796      -2.489  -7.111 -18.331  1.00  0.00      P2   H
ATOM   2963  N   ILE C1190     -12.009   9.209 -10.833  1.00  0.00      P3   N
ATOM   2964  HT1 ILE C1190     -12.622   8.523 -11.318  1.00  0.00      P3   H
ATOM   2965  HT2 ILE C1190     -11.091   9.197 -11.322  1.00  0.00      P3   H
ATOM   2966  HT3 ILE C1190     -12.448  10.133 -11.021  1.00  0.00      P3   H
ATOM   2967  CA  ILE C1190     -11.812   8.979  -9.356  1.00  0.00      P3   C
ATOM   2968  HA  ILE C1190     -11.259   8.055  -9.281  1.00  0.00      P3   H
ATOM   2969  CB  ILE C1190     -11.000   9.990  -8.551  1.00  0.00      P3   C
ATOM   2970  HB  ILE C1190      -9.930  10.053  -8.841  1.00  0.00      P3   H
ATOM   2971  CG2 ILE C1190     -11.661  11.354  -8.623  1.00  0.00      P3   C
ATOM   2972 HG21 ILE C1190     -12.252  11.530  -9.546  1.00  0.00      P3   H
ATOM   2973 HG22 ILE C1190     -12.315  11.481  -7.734  1.00  0.00      P3   H
ATOM   2974 HG23 ILE C1190     -10.885  12.149  -8.593  1.00  0.00      P3   H
ATOM   2975  CG1 ILE C1190     -10.853   9.531  -7.078  1.00  0.00      P3   C
ATOM   2976 HG11 ILE C1190     -11.783   9.348  -6.502  1.00  0.00      P3   H
ATOM   2977 HG12 ILE C1190     -10.333   8.549  -7.046  1.00  0.00      P3   H
ATOM   2978  CD  ILE C1190     -10.006  10.505  -6.270  1.00  0.00      P3   C
ATOM   2979  HD1 ILE C1190      -9.588  10.048  -5.347  1.00  0.00      P3   H
ATOM   2980  HD2 ILE C1190      -9.241  10.962  -6.934  1.00  0.00      P3   H
ATOM   2981  HD3 ILE C1190     -10.648  11.252  -5.755  1.00  0.00      P3   H
ATOM   2982  C   ILE C1190     -13.143   8.652  -8.656  1.00  0.00      P3   C
ATOM   2983  O   ILE C1190     -13.218   7.654  -7.959  1.00  0.00      P3   O
ATOM   2984  N   MET C1191     -14.270   9.411  -8.811  1.00  0.00      P3   N
ATOM   2985  HN  MET C1191     -14.405  10.180  -9.431  1.00  0.00      P3   H
ATOM   2986  CA  MET C1191     -15.361   9.152  -7.924  1.00  0.00      P3   C
ATOM   2987  HA  MET C1191     -15.018   8.992  -6.912  1.00  0.00      P3   H
ATOM   2988  CB  MET C1191     -16.360  10.315  -7.914  1.00  0.00      P3   C
ATOM   2989  HB1 MET C1191     -16.921  10.365  -8.871  1.00  0.00      P3   H
ATOM   2990  HB2 MET C1191     -16.962  10.028  -7.026  1.00  0.00      P3   H
ATOM   2991  CG  MET C1191     -15.832  11.714  -7.606  1.00  0.00      P3   C
ATOM   2992  HG1 MET C1191     -15.417  12.167  -8.532  1.00  0.00      P3   H
ATOM   2993  HG2 MET C1191     -16.741  12.265  -7.283  1.00  0.00      P3   H
ATOM   2994  SD  MET C1191     -14.721  11.811  -6.218  1.00  0.00      P3   S
ATOM   2995  CE  MET C1191     -14.864  13.592  -6.135  1.00  0.00      P3   C
ATOM   2996  HE1 MET C1191     -14.435  13.966  -5.180  1.00  0.00      P3   H
ATOM   2997  HE2 MET C1191     -14.360  13.967  -7.051  1.00  0.00      P3   H
ATOM   2998  HE3 MET C1191     -15.873  13.989  -6.376  1.00  0.00      P3   H
ATOM   2999  C   MET C1191     -16.206   7.908  -8.250  1.00  0.00      P3   C
ATOM   3000  O   MET C1191     -16.690   7.238  -7.330  1.00  0.00      P3   O
ATOM   3001  N   ASN C1192     -16.358   7.388  -9.491  1.00  0.00      P3   N
ATOM   3002  HN  ASN C1192     -15.898   7.789 -10.278  1.00  0.00      P3   H
ATOM   3003  CA  ASN C1192     -17.369   6.362  -9.759  1.00  0.00      P3   C
ATOM   3004  HA  ASN C1192     -18.304   6.741  -9.369  1.00  0.00      P3   H
ATOM   3005  CB  ASN C1192     -17.420   6.070 -11.379  1.00  0.00      P3   C
ATOM   3006  HB1 ASN C1192     -16.413   5.993 -11.845  1.00  0.00      P3   H
ATOM   3007  HB2 ASN C1192     -18.088   5.239 -11.691  1.00  0.00      P3   H
ATOM   3008  CG  ASN C1192     -18.068   7.255 -12.026  1.00  0.00      P3   C
ATOM   3009  OD1 ASN C1192     -17.458   8.172 -12.607  1.00  0.00      P3   O
ATOM   3010  ND2 ASN C1192     -19.381   7.232 -12.035  1.00  0.00      P3   N
ATOM   3011 HD21 ASN C1192     -19.840   8.026 -12.434  1.00  0.00      P3   H
ATOM   3012 HD22 ASN C1192     -19.851   6.569 -11.452  1.00  0.00      P3   H
ATOM   3013  C   ASN C1192     -17.164   5.064  -9.015  1.00  0.00      P3   C
ATOM   3014  O   ASN C1192     -18.027   4.584  -8.286  1.00  0.00      P3   O
ATOM   3015  N   VAL C1193     -15.951   4.492  -9.081  1.00  0.00      P3   N
ATOM   3016  HN  VAL C1193     -15.174   4.999  -9.444  1.00  0.00      P3   H
ATOM   3017  CA  VAL C1193     -15.608   3.256  -8.380  1.00  0.00      P3   C
ATOM   3018  HA  VAL C1193     -16.390   2.537  -8.576  1.00  0.00      P3   H
ATOM   3019  CB  VAL C1193     -14.364   2.517  -9.013  1.00  0.00      P3   C
ATOM   3020  HB  VAL C1193     -14.607   2.386 -10.089  1.00  0.00      P3   H
ATOM   3021  CG1 VAL C1193     -13.088   3.325  -8.852  1.00  0.00      P3   C
ATOM   3022 HG11 VAL C1193     -12.734   3.349  -7.799  1.00  0.00      P3   H
ATOM   3023 HG12 VAL C1193     -12.239   2.834  -9.373  1.00  0.00      P3   H
ATOM   3024 HG13 VAL C1193     -13.206   4.315  -9.342  1.00  0.00      P3   H
ATOM   3025  CG2 VAL C1193     -14.229   1.107  -8.488  1.00  0.00      P3   C
ATOM   3026 HG21 VAL C1193     -13.392   0.613  -9.024  1.00  0.00      P3   H
ATOM   3027 HG22 VAL C1193     -14.016   0.889  -7.419  1.00  0.00      P3   H
ATOM   3028 HG23 VAL C1193     -15.177   0.560  -8.679  1.00  0.00      P3   H
ATOM   3029  C   VAL C1193     -15.279   3.447  -6.894  1.00  0.00      P3   C
ATOM   3030  O   VAL C1193     -15.407   2.607  -6.030  1.00  0.00      P3   O
ATOM   3031  N   LEU C1194     -14.908   4.701  -6.407  1.00  0.00      P3   N
ATOM   3032  HN  LEU C1194     -14.831   5.464  -7.043  1.00  0.00      P3   H
ATOM   3033  CA  LEU C1194     -14.886   5.059  -5.017  1.00  0.00      P3   C
ATOM   3034  HA  LEU C1194     -14.166   4.360  -4.617  1.00  0.00      P3   H
ATOM   3035  CB  LEU C1194     -14.368   6.503  -4.971  1.00  0.00      P3   C
ATOM   3036  HB1 LEU C1194     -13.425   6.467  -5.557  1.00  0.00      P3   H
ATOM   3037  HB2 LEU C1194     -15.054   7.111  -5.598  1.00  0.00      P3   H
ATOM   3038  CG  LEU C1194     -14.220   7.190  -3.606  1.00  0.00      P3   C
ATOM   3039  HG  LEU C1194     -15.173   7.361  -3.058  1.00  0.00      P3   H
ATOM   3040  CD1 LEU C1194     -13.336   6.379  -2.545  1.00  0.00      P3   C
ATOM   3041 HD11 LEU C1194     -13.324   6.884  -1.556  1.00  0.00      P3   H
ATOM   3042 HD12 LEU C1194     -13.813   5.384  -2.415  1.00  0.00      P3   H
ATOM   3043 HD13 LEU C1194     -12.332   6.115  -2.942  1.00  0.00      P3   H
ATOM   3044  CD2 LEU C1194     -13.610   8.557  -3.741  1.00  0.00      P3   C
ATOM   3045 HD21 LEU C1194     -13.718   9.039  -2.746  1.00  0.00      P3   H
ATOM   3046 HD22 LEU C1194     -12.540   8.527  -4.039  1.00  0.00      P3   H
ATOM   3047 HD23 LEU C1194     -14.168   9.229  -4.425  1.00  0.00      P3   H
ATOM   3048  C   LEU C1194     -16.244   4.885  -4.304  1.00  0.00      P3   C
ATOM   3049  O   LEU C1194     -16.351   4.322  -3.204  1.00  0.00      P3   O
ATOM   3050  N   LEU C1195     -17.348   5.260  -4.978  1.00  0.00      P3   N
ATOM   3051  HN  LEU C1195     -17.334   5.881  -5.757  1.00  0.00      P3   H
ATOM   3052  CA  LEU C1195     -18.697   4.986  -4.508  1.00  0.00      P3   C
ATOM   3053  HA  LEU C1195     -18.930   5.369  -3.525  1.00  0.00      P3   H
ATOM   3054  CB  LEU C1195     -19.787   5.609  -5.416  1.00  0.00      P3   C
ATOM   3055  HB1 LEU C1195     -19.554   5.141  -6.397  1.00  0.00      P3   H
ATOM   3056  HB2 LEU C1195     -20.825   5.365  -5.103  1.00  0.00      P3   H
ATOM   3057  CG  LEU C1195     -19.651   7.137  -5.626  1.00  0.00      P3   C
ATOM   3058  HG  LEU C1195     -18.591   7.415  -5.803  1.00  0.00      P3   H
ATOM   3059  CD1 LEU C1195     -20.520   7.587  -6.852  1.00  0.00      P3   C
ATOM   3060 HD11 LEU C1195     -21.570   7.378  -6.557  1.00  0.00      P3   H
ATOM   3061 HD12 LEU C1195     -20.456   8.697  -6.839  1.00  0.00      P3   H
ATOM   3062 HD13 LEU C1195     -20.189   7.066  -7.776  1.00  0.00      P3   H
ATOM   3063  CD2 LEU C1195     -20.014   7.878  -4.406  1.00  0.00      P3   C
ATOM   3064 HD21 LEU C1195     -21.115   7.812  -4.277  1.00  0.00      P3   H
ATOM   3065 HD22 LEU C1195     -19.493   7.542  -3.485  1.00  0.00      P3   H
ATOM   3066 HD23 LEU C1195     -19.861   8.972  -4.532  1.00  0.00      P3   H
ATOM   3067  C   LEU C1195     -19.012   3.437  -4.412  1.00  0.00      P3   C
ATOM   3068  O   LEU C1195     -19.674   2.941  -3.536  1.00  0.00      P3   O
ATOM   3069  N   VAL C1196     -18.382   2.623  -5.298  1.00  0.00      P3   N
ATOM   3070  HN  VAL C1196     -17.693   2.990  -5.918  1.00  0.00      P3   H
ATOM   3071  CA  VAL C1196     -18.439   1.164  -5.229  1.00  0.00      P3   C
ATOM   3072  HA  VAL C1196     -19.478   0.884  -5.146  1.00  0.00      P3   H
ATOM   3073  CB  VAL C1196     -17.898   0.476  -6.472  1.00  0.00      P3   C
ATOM   3074  HB  VAL C1196     -16.801   0.644  -6.433  1.00  0.00      P3   H
ATOM   3075  CG1 VAL C1196     -18.257  -1.063  -6.314  1.00  0.00      P3   C
ATOM   3076 HG11 VAL C1196     -19.363  -1.162  -6.332  1.00  0.00      P3   H
ATOM   3077 HG12 VAL C1196     -17.745  -1.453  -7.220  1.00  0.00      P3   H
ATOM   3078 HG13 VAL C1196     -17.929  -1.467  -5.333  1.00  0.00      P3   H
ATOM   3079  CG2 VAL C1196     -18.526   0.961  -7.782  1.00  0.00      P3   C
ATOM   3080 HG21 VAL C1196     -19.635   0.977  -7.713  1.00  0.00      P3   H
ATOM   3081 HG22 VAL C1196     -18.392   2.055  -7.916  1.00  0.00      P3   H
ATOM   3082 HG23 VAL C1196     -18.035   0.437  -8.630  1.00  0.00      P3   H
ATOM   3083  C   VAL C1196     -17.821   0.672  -3.873  1.00  0.00      P3   C
ATOM   3084  O   VAL C1196     -18.379  -0.165  -3.136  1.00  0.00      P3   O
ATOM   3085  N   CYS C1197     -16.604   1.213  -3.503  1.00  0.00      P3   N
ATOM   3086  HN  CYS C1197     -16.115   1.768  -4.172  1.00  0.00      P3   H
ATOM   3087  CA  CYS C1197     -15.925   0.932  -2.272  1.00  0.00      P3   C
ATOM   3088  HA  CYS C1197     -15.901  -0.145  -2.191  1.00  0.00      P3   H
ATOM   3089  CB  CYS C1197     -14.394   1.418  -2.240  1.00  0.00      P3   C
ATOM   3090  HB1 CYS C1197     -13.844   0.925  -3.070  1.00  0.00      P3   H
ATOM   3091  HB2 CYS C1197     -14.402   2.528  -2.247  1.00  0.00      P3   H
ATOM   3092  SG  CYS C1197     -13.638   0.863  -0.742  1.00  0.00      P3   S
ATOM   3093  HG1 CYS C1197     -14.204   1.584   0.215  1.00  0.00      P3   H
ATOM   3094  C   CYS C1197     -16.733   1.398  -0.968  1.00  0.00      P3   C
ATOM   3095  O   CYS C1197     -16.797   0.707   0.029  1.00  0.00      P3   O
ATOM   3096  N   LEU C1198     -17.310   2.598  -1.017  1.00  0.00      P3   N
ATOM   3097  HN  LEU C1198     -17.131   3.189  -1.800  1.00  0.00      P3   H
ATOM   3098  CA  LEU C1198     -18.202   3.223  -0.054  1.00  0.00      P3   C
ATOM   3099  HA  LEU C1198     -17.686   3.220   0.895  1.00  0.00      P3   H
ATOM   3100  CB  LEU C1198     -18.472   4.689  -0.417  1.00  0.00      P3   C
ATOM   3101  HB1 LEU C1198     -17.480   5.189  -0.464  1.00  0.00      P3   H
ATOM   3102  HB2 LEU C1198     -19.017   4.834  -1.375  1.00  0.00      P3   H
ATOM   3103  CG  LEU C1198     -19.294   5.569   0.552  1.00  0.00      P3   C
ATOM   3104  HG  LEU C1198     -20.303   5.107   0.599  1.00  0.00      P3   H
ATOM   3105  CD1 LEU C1198     -18.681   5.513   2.067  1.00  0.00      P3   C
ATOM   3106 HD11 LEU C1198     -17.805   6.196   2.074  1.00  0.00      P3   H
ATOM   3107 HD12 LEU C1198     -19.389   5.916   2.823  1.00  0.00      P3   H
ATOM   3108 HD13 LEU C1198     -18.344   4.500   2.373  1.00  0.00      P3   H
ATOM   3109  CD2 LEU C1198     -19.468   7.047   0.065  1.00  0.00      P3   C
ATOM   3110 HD21 LEU C1198     -19.786   7.128  -0.997  1.00  0.00      P3   H
ATOM   3111 HD22 LEU C1198     -20.266   7.564   0.639  1.00  0.00      P3   H
ATOM   3112 HD23 LEU C1198     -18.575   7.659   0.315  1.00  0.00      P3   H
ATOM   3113  C   LEU C1198     -19.483   2.495   0.243  1.00  0.00      P3   C
ATOM   3114  O   LEU C1198     -19.909   2.349   1.366  1.00  0.00      P3   O
ATOM   3115  N   ILE C1199     -20.236   1.949  -0.740  1.00  0.00      P3   N
ATOM   3116  HN  ILE C1199     -20.117   2.061  -1.724  1.00  0.00      P3   H
ATOM   3117  CA  ILE C1199     -21.423   1.105  -0.481  1.00  0.00      P3   C
ATOM   3118  HA  ILE C1199     -22.142   1.637   0.123  1.00  0.00      P3   H
ATOM   3119  CB  ILE C1199     -22.303   0.817  -1.776  1.00  0.00      P3   C
ATOM   3120  HB  ILE C1199     -22.406   1.800  -2.284  1.00  0.00      P3   H
ATOM   3121  CG2 ILE C1199     -21.549  -0.106  -2.726  1.00  0.00      P3   C
ATOM   3122 HG21 ILE C1199     -20.563   0.322  -3.008  1.00  0.00      P3   H
ATOM   3123 HG22 ILE C1199     -21.528  -1.112  -2.254  1.00  0.00      P3   H
ATOM   3124 HG23 ILE C1199     -22.196  -0.223  -3.622  1.00  0.00      P3   H
ATOM   3125  CG1 ILE C1199     -23.686   0.165  -1.545  1.00  0.00      P3   C
ATOM   3126 HG11 ILE C1199     -24.091  -0.203  -2.511  1.00  0.00      P3   H
ATOM   3127 HG12 ILE C1199     -23.517  -0.529  -0.693  1.00  0.00      P3   H
ATOM   3128  CD  ILE C1199     -24.774   1.103  -0.947  1.00  0.00      P3   C
ATOM   3129  HD1 ILE C1199     -24.490   1.382   0.091  1.00  0.00      P3   H
ATOM   3130  HD2 ILE C1199     -24.845   1.928  -1.688  1.00  0.00      P3   H
ATOM   3131  HD3 ILE C1199     -25.750   0.575  -1.004  1.00  0.00      P3   H
ATOM   3132  C   ILE C1199     -21.152  -0.119   0.377  1.00  0.00      P3   C
ATOM   3133  O   ILE C1199     -21.814  -0.329   1.394  1.00  0.00      P3   O
ATOM   3134  N   PHE C1200     -20.111  -0.908   0.040  1.00  0.00      P3   N
ATOM   3135  HN  PHE C1200     -19.562  -0.674  -0.758  1.00  0.00      P3   H
ATOM   3136  CA  PHE C1200     -19.639  -2.076   0.893  1.00  0.00      P3   C
ATOM   3137  HA  PHE C1200     -20.561  -2.596   1.108  1.00  0.00      P3   H
ATOM   3138  CB  PHE C1200     -18.642  -3.049   0.260  1.00  0.00      P3   C
ATOM   3139  HB1 PHE C1200     -17.807  -2.446  -0.157  1.00  0.00      P3   H
ATOM   3140  HB2 PHE C1200     -18.216  -3.751   1.009  1.00  0.00      P3   H
ATOM   3141  CG  PHE C1200     -19.209  -3.865  -0.887  1.00  0.00      P3   C
ATOM   3142  CD1 PHE C1200     -18.795  -3.623  -2.245  1.00  0.00      P3   C
ATOM   3143  HD1 PHE C1200     -17.953  -2.951  -2.315  1.00  0.00      P3   H
ATOM   3144  CE1 PHE C1200     -19.493  -4.176  -3.344  1.00  0.00      P3   C
ATOM   3145  HE1 PHE C1200     -19.098  -4.154  -4.349  1.00  0.00      P3   H
ATOM   3146  CZ  PHE C1200     -20.592  -4.991  -3.130  1.00  0.00      P3   C
ATOM   3147  HZ  PHE C1200     -20.972  -5.614  -3.926  1.00  0.00      P3   H
ATOM   3148  CD2 PHE C1200     -20.240  -4.780  -0.742  1.00  0.00      P3   C
ATOM   3149  HD2 PHE C1200     -20.657  -5.066   0.211  1.00  0.00      P3   H
ATOM   3150  CE2 PHE C1200     -20.893  -5.335  -1.849  1.00  0.00      P3   C
ATOM   3151  HE2 PHE C1200     -21.643  -6.094  -1.684  1.00  0.00      P3   H
ATOM   3152  C   PHE C1200     -19.014  -1.662   2.212  1.00  0.00      P3   C
ATOM   3153  O   PHE C1200     -19.214  -2.346   3.235  1.00  0.00      P3   O
ATOM   3154  N   TRP C1201     -18.206  -0.569   2.256  1.00  0.00      P3   N
ATOM   3155  HN  TRP C1201     -17.976  -0.057   1.431  1.00  0.00      P3   H
ATOM   3156  CA  TRP C1201     -17.662   0.110   3.437  1.00  0.00      P3   C
ATOM   3157  HA  TRP C1201     -17.146  -0.628   4.031  1.00  0.00      P3   H
ATOM   3158  CB  TRP C1201     -16.526   1.130   3.093  1.00  0.00      P3   C
ATOM   3159  HB1 TRP C1201     -16.005   0.925   2.134  1.00  0.00      P3   H
ATOM   3160  HB2 TRP C1201     -16.911   2.169   3.005  1.00  0.00      P3   H
ATOM   3161  CG  TRP C1201     -15.382   1.206   4.106  1.00  0.00      P3   C
ATOM   3162  CD1 TRP C1201     -15.262   1.981   5.284  1.00  0.00      P3   C
ATOM   3163  HD1 TRP C1201     -16.060   2.683   5.480  1.00  0.00      P3   H
ATOM   3164  NE1 TRP C1201     -13.942   1.946   5.739  1.00  0.00      P3   N
ATOM   3165  HE1 TRP C1201     -13.786   2.223   6.663  1.00  0.00      P3   H
ATOM   3166  CE2 TRP C1201     -13.311   0.909   5.092  1.00  0.00      P3   C
ATOM   3167  CD2 TRP C1201     -14.109   0.551   4.000  1.00  0.00      P3   C
ATOM   3168  CE3 TRP C1201     -13.634  -0.467   3.105  1.00  0.00      P3   C
ATOM   3169  HE3 TRP C1201     -14.224  -0.891   2.306  1.00  0.00      P3   H
ATOM   3170  CZ3 TRP C1201     -12.410  -1.099   3.345  1.00  0.00      P3   C
ATOM   3171  HZ3 TRP C1201     -12.067  -1.969   2.804  1.00  0.00      P3   H
ATOM   3172  CZ2 TRP C1201     -12.077   0.245   5.288  1.00  0.00      P3   C
ATOM   3173  HZ2 TRP C1201     -11.446   0.523   6.119  1.00  0.00      P3   H
ATOM   3174  CH2 TRP C1201     -11.665  -0.642   4.375  1.00  0.00      P3   C
ATOM   3175  HH2 TRP C1201     -10.727  -1.139   4.572  1.00  0.00      P3   H
ATOM   3176  C   TRP C1201     -18.669   0.525   4.422  1.00  0.00      P3   C
ATOM   3177  O   TRP C1201     -18.672   0.180   5.589  1.00  0.00      P3   O
ATOM   3178  N   LEU C1202     -19.667   1.253   4.020  1.00  0.00      P3   N
ATOM   3179  HN  LEU C1202     -19.677   1.404   3.034  1.00  0.00      P3   H
ATOM   3180  CA  LEU C1202     -20.854   1.645   4.806  1.00  0.00      P3   C
ATOM   3181  HA  LEU C1202     -20.501   2.147   5.695  1.00  0.00      P3   H
ATOM   3182  CB  LEU C1202     -21.735   2.470   3.925  1.00  0.00      P3   C
ATOM   3183  HB1 LEU C1202     -21.326   3.463   3.644  1.00  0.00      P3   H
ATOM   3184  HB2 LEU C1202     -21.948   1.930   2.978  1.00  0.00      P3   H
ATOM   3185  CG  LEU C1202     -23.175   2.685   4.426  1.00  0.00      P3   C
ATOM   3186  HG  LEU C1202     -23.604   1.687   4.660  1.00  0.00      P3   H
ATOM   3187  CD1 LEU C1202     -23.206   3.680   5.587  1.00  0.00      P3   C
ATOM   3188 HD11 LEU C1202     -22.649   4.583   5.261  1.00  0.00      P3   H
ATOM   3189 HD12 LEU C1202     -24.223   4.039   5.854  1.00  0.00      P3   H
ATOM   3190 HD13 LEU C1202     -22.640   3.301   6.465  1.00  0.00      P3   H
ATOM   3191  CD2 LEU C1202     -24.061   3.269   3.265  1.00  0.00      P3   C
ATOM   3192 HD21 LEU C1202     -25.130   3.038   3.466  1.00  0.00      P3   H
ATOM   3193 HD22 LEU C1202     -23.886   4.353   3.098  1.00  0.00      P3   H
ATOM   3194 HD23 LEU C1202     -23.796   2.698   2.349  1.00  0.00      P3   H
ATOM   3195  C   LEU C1202     -21.649   0.385   5.355  1.00  0.00      P3   C
ATOM   3196  O   LEU C1202     -21.996   0.417   6.501  1.00  0.00      P3   O
ATOM   3197  N   ILE C1203     -21.908  -0.686   4.561  1.00  0.00      P3   N
ATOM   3198  HN  ILE C1203     -21.644  -0.622   3.602  1.00  0.00      P3   H
ATOM   3199  CA  ILE C1203     -22.481  -1.880   5.090  1.00  0.00      P3   C
ATOM   3200  HA  ILE C1203     -23.419  -1.516   5.480  1.00  0.00      P3   H
ATOM   3201  CB  ILE C1203     -22.906  -2.908   4.035  1.00  0.00      P3   C
ATOM   3202  HB  ILE C1203     -22.235  -2.865   3.150  1.00  0.00      P3   H
ATOM   3203  CG2 ILE C1203     -22.977  -4.386   4.475  1.00  0.00      P3   C
ATOM   3204 HG21 ILE C1203     -23.551  -4.977   3.728  1.00  0.00      P3   H
ATOM   3205 HG22 ILE C1203     -21.944  -4.793   4.528  1.00  0.00      P3   H
ATOM   3206 HG23 ILE C1203     -23.485  -4.508   5.455  1.00  0.00      P3   H
ATOM   3207  CG1 ILE C1203     -24.213  -2.433   3.394  1.00  0.00      P3   C
ATOM   3208 HG11 ILE C1203     -24.905  -1.999   4.147  1.00  0.00      P3   H
ATOM   3209 HG12 ILE C1203     -23.994  -1.517   2.804  1.00  0.00      P3   H
ATOM   3210  CD  ILE C1203     -24.983  -3.376   2.429  1.00  0.00      P3   C
ATOM   3211  HD1 ILE C1203     -24.290  -3.613   1.595  1.00  0.00      P3   H
ATOM   3212  HD2 ILE C1203     -25.239  -4.349   2.902  1.00  0.00      P3   H
ATOM   3213  HD3 ILE C1203     -25.814  -2.814   1.953  1.00  0.00      P3   H
ATOM   3214  C   ILE C1203     -21.596  -2.661   6.111  1.00  0.00      P3   C
ATOM   3215  O   ILE C1203     -22.095  -3.003   7.189  1.00  0.00      P3   O
ATOM   3216  N   PHE C1204     -20.263  -2.877   5.932  1.00  0.00      P3   N
ATOM   3217  HN  PHE C1204     -19.855  -2.527   5.092  1.00  0.00      P3   H
ATOM   3218  CA  PHE C1204     -19.377  -3.451   6.910  1.00  0.00      P3   C
ATOM   3219  HA  PHE C1204     -19.669  -4.409   7.314  1.00  0.00      P3   H
ATOM   3220  CB  PHE C1204     -18.005  -3.759   6.367  1.00  0.00      P3   C
ATOM   3221  HB1 PHE C1204     -17.413  -2.981   5.839  1.00  0.00      P3   H
ATOM   3222  HB2 PHE C1204     -17.478  -4.000   7.315  1.00  0.00      P3   H
ATOM   3223  CG  PHE C1204     -17.905  -5.065   5.614  1.00  0.00      P3   C
ATOM   3224  CD1 PHE C1204     -17.467  -4.898   4.289  1.00  0.00      P3   C
ATOM   3225  HD1 PHE C1204     -17.210  -3.900   3.968  1.00  0.00      P3   H
ATOM   3226  CE1 PHE C1204     -17.328  -6.059   3.539  1.00  0.00      P3   C
ATOM   3227  HE1 PHE C1204     -16.811  -6.008   2.593  1.00  0.00      P3   H
ATOM   3228  CZ  PHE C1204     -17.589  -7.322   4.080  1.00  0.00      P3   C
ATOM   3229  HZ  PHE C1204     -17.389  -8.217   3.510  1.00  0.00      P3   H
ATOM   3230  CD2 PHE C1204     -18.027  -6.312   6.197  1.00  0.00      P3   C
ATOM   3231  HD2 PHE C1204     -18.225  -6.482   7.244  1.00  0.00      P3   H
ATOM   3232  CE2 PHE C1204     -17.920  -7.492   5.398  1.00  0.00      P3   C
ATOM   3233  HE2 PHE C1204     -18.003  -8.426   5.933  1.00  0.00      P3   H
ATOM   3234  C   PHE C1204     -19.307  -2.525   8.179  1.00  0.00      P3   C
ATOM   3235  O   PHE C1204     -19.122  -2.978   9.248  1.00  0.00      P3   O
ATOM   3236  N   SER C1205     -19.464  -1.217   8.019  1.00  0.00      P3   N
ATOM   3237  HN  SER C1205     -19.484  -0.810   7.110  1.00  0.00      P3   H
ATOM   3238  CA  SER C1205     -19.498  -0.302   9.155  1.00  0.00      P3   C
ATOM   3239  HA  SER C1205     -18.670  -0.481   9.824  1.00  0.00      P3   H
ATOM   3240  CB  SER C1205     -19.456   1.142   8.740  1.00  0.00      P3   C
ATOM   3241  HB1 SER C1205     -20.415   1.412   8.248  1.00  0.00      P3   H
ATOM   3242  HB2 SER C1205     -19.314   1.807   9.618  1.00  0.00      P3   H
ATOM   3243  OG  SER C1205     -18.435   1.465   7.828  1.00  0.00      P3   O
ATOM   3244  HG1 SER C1205     -18.653   1.055   6.988  1.00  0.00      P3   H
ATOM   3245  C   SER C1205     -20.732  -0.534   9.931  1.00  0.00      P3   C
ATOM   3246  O   SER C1205     -20.575  -0.623  11.135  1.00  0.00      P3   O
ATOM   3247  N   ILE C1206     -21.912  -0.640   9.378  1.00  0.00      P3   N
ATOM   3248  HN  ILE C1206     -22.066  -0.546   8.397  1.00  0.00      P3   H
ATOM   3249  CA  ILE C1206     -23.168  -0.971  10.038  1.00  0.00      P3   C
ATOM   3250  HA  ILE C1206     -23.410  -0.303  10.851  1.00  0.00      P3   H
ATOM   3251  CB  ILE C1206     -24.218  -0.799   8.979  1.00  0.00      P3   C
ATOM   3252  HB  ILE C1206     -23.961  -1.331   8.038  1.00  0.00      P3   H
ATOM   3253  CG2 ILE C1206     -25.529  -1.455   9.520  1.00  0.00      P3   C
ATOM   3254 HG21 ILE C1206     -25.729  -0.954  10.492  1.00  0.00      P3   H
ATOM   3255 HG22 ILE C1206     -26.316  -1.268   8.759  1.00  0.00      P3   H
ATOM   3256 HG23 ILE C1206     -25.429  -2.547   9.699  1.00  0.00      P3   H
ATOM   3257  CG1 ILE C1206     -24.442   0.591   8.575  1.00  0.00      P3   C
ATOM   3258 HG11 ILE C1206     -24.664   1.264   9.431  1.00  0.00      P3   H
ATOM   3259 HG12 ILE C1206     -23.576   0.995   8.009  1.00  0.00      P3   H
ATOM   3260  CD  ILE C1206     -25.461   0.748   7.488  1.00  0.00      P3   C
ATOM   3261  HD1 ILE C1206     -25.384   1.752   7.018  1.00  0.00      P3   H
ATOM   3262  HD2 ILE C1206     -25.367  -0.053   6.724  1.00  0.00      P3   H
ATOM   3263  HD3 ILE C1206     -26.489   0.661   7.899  1.00  0.00      P3   H
ATOM   3264  C   ILE C1206     -23.127  -2.313  10.628  1.00  0.00      P3   C
ATOM   3265  O   ILE C1206     -23.562  -2.533  11.773  1.00  0.00      P3   O
ATOM   3266  N   MET C1207     -22.484  -3.290   9.954  1.00  0.00      P3   N
ATOM   3267  HN  MET C1207     -22.073  -2.998   9.094  1.00  0.00      P3   H
ATOM   3268  CA  MET C1207     -22.306  -4.643  10.437  1.00  0.00      P3   C
ATOM   3269  HA  MET C1207     -23.345  -4.913  10.545  1.00  0.00      P3   H
ATOM   3270  CB  MET C1207     -21.841  -5.626   9.323  1.00  0.00      P3   C
ATOM   3271  HB1 MET C1207     -22.522  -5.458   8.462  1.00  0.00      P3   H
ATOM   3272  HB2 MET C1207     -20.765  -5.468   9.099  1.00  0.00      P3   H
ATOM   3273  CG  MET C1207     -21.966  -7.079   9.726  1.00  0.00      P3   C
ATOM   3274  HG1 MET C1207     -21.461  -7.309  10.689  1.00  0.00      P3   H
ATOM   3275  HG2 MET C1207     -23.069  -7.188   9.807  1.00  0.00      P3   H
ATOM   3276  SD  MET C1207     -21.295  -8.045   8.343  1.00  0.00      P3   S
ATOM   3277  CE  MET C1207     -19.701  -8.103   9.097  1.00  0.00      P3   C
ATOM   3278  HE1 MET C1207     -19.180  -8.816   8.421  1.00  0.00      P3   H
ATOM   3279  HE2 MET C1207     -19.154  -7.136   9.127  1.00  0.00      P3   H
ATOM   3280  HE3 MET C1207     -19.624  -8.629  10.073  1.00  0.00      P3   H
ATOM   3281  C   MET C1207     -21.509  -4.684  11.741  1.00  0.00      P3   C
ATOM   3282  O   MET C1207     -21.912  -5.360  12.647  1.00  0.00      P3   O
ATOM   3283  N   GLY C1208     -20.314  -4.041  11.734  1.00  0.00      P3   N
ATOM   3284  HN  GLY C1208     -19.799  -3.735  10.937  1.00  0.00      P3   H
ATOM   3285  CA  GLY C1208     -19.486  -3.910  12.991  1.00  0.00      P3   C
ATOM   3286  HA1 GLY C1208     -18.604  -3.362  12.692  1.00  0.00      P3   H
ATOM   3287  HA2 GLY C1208     -19.138  -4.890  13.281  1.00  0.00      P3   H
ATOM   3288  C   GLY C1208     -20.094  -3.299  14.200  1.00  0.00      P3   C
ATOM   3289  O   GLY C1208     -19.924  -3.830  15.272  1.00  0.00      P3   O
ATOM   3290  N   VAL C1209     -20.952  -2.220  13.995  1.00  0.00      P3   N
ATOM   3291  HN  VAL C1209     -21.105  -1.864  13.077  1.00  0.00      P3   H
ATOM   3292  CA  VAL C1209     -21.821  -1.618  14.984  1.00  0.00      P3   C
ATOM   3293  HA  VAL C1209     -21.219  -1.387  15.851  1.00  0.00      P3   H
ATOM   3294  CB  VAL C1209     -22.288  -0.269  14.483  1.00  0.00      P3   C
ATOM   3295  HB  VAL C1209     -22.553  -0.370  13.409  1.00  0.00      P3   H
ATOM   3296  CG1 VAL C1209     -23.438   0.389  15.304  1.00  0.00      P3   C
ATOM   3297 HG11 VAL C1209     -23.243   0.690  16.355  1.00  0.00      P3   H
ATOM   3298 HG12 VAL C1209     -23.778   1.332  14.827  1.00  0.00      P3   H
ATOM   3299 HG13 VAL C1209     -24.412  -0.146  15.291  1.00  0.00      P3   H
ATOM   3300  CG2 VAL C1209     -21.027   0.644  14.344  1.00  0.00      P3   C
ATOM   3301 HG21 VAL C1209     -20.230   0.292  13.655  1.00  0.00      P3   H
ATOM   3302 HG22 VAL C1209     -21.447   1.575  13.905  1.00  0.00      P3   H
ATOM   3303 HG23 VAL C1209     -20.715   0.883  15.383  1.00  0.00      P3   H
ATOM   3304  C   VAL C1209     -22.930  -2.588  15.534  1.00  0.00      P3   C
ATOM   3305  O   VAL C1209     -23.179  -2.723  16.723  1.00  0.00      P3   O
ATOM   3306  N   ASN C1210     -23.602  -3.266  14.593  1.00  0.00      P3   N
ATOM   3307  HN  ASN C1210     -23.504  -3.060  13.621  1.00  0.00      P3   H
ATOM   3308  CA  ASN C1210     -24.461  -4.362  14.960  1.00  0.00      P3   C
ATOM   3309  HA  ASN C1210     -25.182  -3.877  15.601  1.00  0.00      P3   H
ATOM   3310  CB  ASN C1210     -25.138  -5.023  13.707  1.00  0.00      P3   C
ATOM   3311  HB1 ASN C1210     -24.410  -5.093  12.870  1.00  0.00      P3   H
ATOM   3312  HB2 ASN C1210     -25.436  -6.059  13.975  1.00  0.00      P3   H
ATOM   3313  CG  ASN C1210     -26.402  -4.285  13.290  1.00  0.00      P3   C
ATOM   3314  OD1 ASN C1210     -27.532  -4.407  13.822  1.00  0.00      P3   O
ATOM   3315  ND2 ASN C1210     -26.221  -3.503  12.232  1.00  0.00      P3   N
ATOM   3316 HD21 ASN C1210     -27.054  -3.035  11.939  1.00  0.00      P3   H
ATOM   3317 HD22 ASN C1210     -25.353  -3.443  11.738  1.00  0.00      P3   H
ATOM   3318  C   ASN C1210     -23.680  -5.469  15.708  1.00  0.00      P3   C
ATOM   3319  O   ASN C1210     -24.187  -5.919  16.785  1.00  0.00      P3   O
ATOM   3320  N   LEU C1211     -22.569  -5.960  15.209  1.00  0.00      P3   N
ATOM   3321  HN  LEU C1211     -22.338  -5.730  14.267  1.00  0.00      P3   H
ATOM   3322  CA  LEU C1211     -21.821  -7.088  15.797  1.00  0.00      P3   C
ATOM   3323  HA  LEU C1211     -22.488  -7.929  15.909  1.00  0.00      P3   H
ATOM   3324  CB  LEU C1211     -20.733  -7.477  14.817  1.00  0.00      P3   C
ATOM   3325  HB1 LEU C1211     -21.247  -7.481  13.833  1.00  0.00      P3   H
ATOM   3326  HB2 LEU C1211     -19.939  -6.701  14.788  1.00  0.00      P3   H
ATOM   3327  CG  LEU C1211     -20.117  -8.945  14.808  1.00  0.00      P3   C
ATOM   3328  HG  LEU C1211     -19.309  -8.983  15.570  1.00  0.00      P3   H
ATOM   3329  CD1 LEU C1211     -21.292  -9.932  15.035  1.00  0.00      P3   C
ATOM   3330 HD11 LEU C1211     -21.044 -10.883  14.518  1.00  0.00      P3   H
ATOM   3331 HD12 LEU C1211     -21.528 -10.040  16.115  1.00  0.00      P3   H
ATOM   3332 HD13 LEU C1211     -22.211  -9.518  14.567  1.00  0.00      P3   H
ATOM   3333  CD2 LEU C1211     -19.336  -9.142  13.551  1.00  0.00      P3   C
ATOM   3334 HD21 LEU C1211     -19.050 -10.193  13.329  1.00  0.00      P3   H
ATOM   3335 HD22 LEU C1211     -19.827  -8.634  12.694  1.00  0.00      P3   H
ATOM   3336 HD23 LEU C1211     -18.406  -8.535  13.560  1.00  0.00      P3   H
ATOM   3337  C   LEU C1211     -21.222  -6.799  17.155  1.00  0.00      P3   C
ATOM   3338  O   LEU C1211     -21.348  -7.486  18.171  1.00  0.00      P3   O
ATOM   3339  N   PHE C1212     -20.412  -5.784  17.232  1.00  0.00      P3   N
ATOM   3340  HN  PHE C1212     -20.236  -5.285  16.388  1.00  0.00      P3   H
ATOM   3341  CA  PHE C1212     -19.506  -5.582  18.394  1.00  0.00      P3   C
ATOM   3342  HA  PHE C1212     -19.209  -6.570  18.713  1.00  0.00      P3   H
ATOM   3343  CB  PHE C1212     -18.136  -4.914  17.924  1.00  0.00      P3   C
ATOM   3344  HB1 PHE C1212     -18.359  -3.906  17.515  1.00  0.00      P3   H
ATOM   3345  HB2 PHE C1212     -17.430  -4.834  18.778  1.00  0.00      P3   H
ATOM   3346  CG  PHE C1212     -17.526  -5.772  16.840  1.00  0.00      P3   C
ATOM   3347  CD1 PHE C1212     -17.151  -7.159  17.067  1.00  0.00      P3   C
ATOM   3348  HD1 PHE C1212     -17.274  -7.715  17.985  1.00  0.00      P3   H
ATOM   3349  CE1 PHE C1212     -16.676  -7.935  15.986  1.00  0.00      P3   C
ATOM   3350  HE1 PHE C1212     -16.354  -8.957  16.116  1.00  0.00      P3   H
ATOM   3351  CZ  PHE C1212     -16.457  -7.290  14.769  1.00  0.00      P3   C
ATOM   3352  HZ  PHE C1212     -16.233  -7.928  13.927  1.00  0.00      P3   H
ATOM   3353  CD2 PHE C1212     -17.155  -5.151  15.694  1.00  0.00      P3   C
ATOM   3354  HD2 PHE C1212     -17.287  -4.099  15.489  1.00  0.00      P3   H
ATOM   3355  CE2 PHE C1212     -16.667  -5.887  14.637  1.00  0.00      P3   C
ATOM   3356  HE2 PHE C1212     -16.590  -5.356  13.699  1.00  0.00      P3   H
ATOM   3357  C   PHE C1212     -20.250  -4.804  19.519  1.00  0.00      P3   C
ATOM   3358  O   PHE C1212     -19.863  -4.822  20.701  1.00  0.00      P3   O
ATOM   3359  N   ALA C1213     -21.310  -4.140  19.133  1.00  0.00      P3   N
ATOM   3360  HN  ALA C1213     -21.703  -4.306  18.232  1.00  0.00      P3   H
ATOM   3361  CA  ALA C1213     -22.328  -3.431  19.888  1.00  0.00      P3   C
ATOM   3362  HA  ALA C1213     -22.757  -2.676  19.247  1.00  0.00      P3   H
ATOM   3363  CB  ALA C1213     -23.584  -4.279  20.067  1.00  0.00      P3   C
ATOM   3364  HB1 ALA C1213     -23.393  -5.227  20.615  1.00  0.00      P3   H
ATOM   3365  HB2 ALA C1213     -24.405  -3.648  20.469  1.00  0.00      P3   H
ATOM   3366  HB3 ALA C1213     -23.813  -4.668  19.051  1.00  0.00      P3   H
ATOM   3367  C   ALA C1213     -21.915  -2.596  21.161  1.00  0.00      P3   C
ATOM   3368  O   ALA C1213     -20.955  -1.893  21.152  1.00  0.00      P3   O
ATOM   3369  N   MET C1214     -22.649  -2.628  22.309  1.00  0.00      P3   N
ATOM   3370  HN  MET C1214     -23.477  -3.179  22.367  1.00  0.00      P3   H
ATOM   3371  CA  MET C1214     -22.264  -1.870  23.480  1.00  0.00      P3   C
ATOM   3372  HA  MET C1214     -22.001  -0.888  23.116  1.00  0.00      P3   H
ATOM   3373  CB  MET C1214     -23.387  -1.786  24.561  1.00  0.00      P3   C
ATOM   3374  HB1 MET C1214     -23.230  -0.820  25.088  1.00  0.00      P3   H
ATOM   3375  HB2 MET C1214     -24.316  -1.689  23.961  1.00  0.00      P3   H
ATOM   3376  CG  MET C1214     -23.456  -2.896  25.715  1.00  0.00      P3   C
ATOM   3377  HG1 MET C1214     -22.620  -2.835  26.445  1.00  0.00      P3   H
ATOM   3378  HG2 MET C1214     -24.375  -2.629  26.277  1.00  0.00      P3   H
ATOM   3379  SD  MET C1214     -23.556  -4.624  25.114  1.00  0.00      P3   S
ATOM   3380  CE  MET C1214     -23.561  -5.249  26.843  1.00  0.00      P3   C
ATOM   3381  HE1 MET C1214     -23.943  -4.425  27.483  1.00  0.00      P3   H
ATOM   3382  HE2 MET C1214     -24.272  -6.103  26.836  1.00  0.00      P3   H
ATOM   3383  HE3 MET C1214     -22.571  -5.621  27.186  1.00  0.00      P3   H
ATOM   3384  C   MET C1214     -20.966  -2.404  24.041  1.00  0.00      P3   C
ATOM   3385  O   MET C1214     -20.330  -1.699  24.776  1.00  0.00      P3   O
ATOM   3386  N   ASN C1215     -20.656  -3.665  23.742  1.00  0.00      P3   N
ATOM   3387  HN  ASN C1215     -21.109  -4.076  22.955  1.00  0.00      P3   H
ATOM   3388  CA  ASN C1215     -19.483  -4.381  24.247  1.00  0.00      P3   C
ATOM   3389  HA  ASN C1215     -19.589  -4.421  25.321  1.00  0.00      P3   H
ATOM   3390  CB  ASN C1215     -19.510  -5.873  23.827  1.00  0.00      P3   C
ATOM   3391  HB1 ASN C1215     -19.226  -5.977  22.758  1.00  0.00      P3   H
ATOM   3392  HB2 ASN C1215     -18.784  -6.356  24.515  1.00  0.00      P3   H
ATOM   3393  CG  ASN C1215     -20.922  -6.452  23.969  1.00  0.00      P3   C
ATOM   3394  OD1 ASN C1215     -21.686  -6.558  22.998  1.00  0.00      P3   O
ATOM   3395  ND2 ASN C1215     -21.203  -7.043  25.125  1.00  0.00      P3   N
ATOM   3396 HD21 ASN C1215     -22.019  -7.613  25.218  1.00  0.00      P3   H
ATOM   3397 HD22 ASN C1215     -20.629  -6.779  25.900  1.00  0.00      P3   H
ATOM   3398  C   ASN C1215     -18.171  -3.718  23.959  1.00  0.00      P3   C
ATOM   3399  O   ASN C1215     -17.348  -3.528  24.864  1.00  0.00      P3   O
ATOM   3400  N   VAL C1216     -17.925  -3.300  22.697  1.00  0.00      P3   N
ATOM   3401  HN  VAL C1216     -18.569  -3.376  21.940  1.00  0.00      P3   H
ATOM   3402  CA  VAL C1216     -16.660  -2.569  22.365  1.00  0.00      P3   C
ATOM   3403  HA  VAL C1216     -16.020  -2.466  23.229  1.00  0.00      P3   H
ATOM   3404  CB  VAL C1216     -15.937  -3.117  21.015  1.00  0.00      P3   C
ATOM   3405  HB  VAL C1216     -16.633  -3.023  20.154  1.00  0.00      P3   H
ATOM   3406  CG1 VAL C1216     -14.608  -2.356  20.797  1.00  0.00      P3   C
ATOM   3407 HG11 VAL C1216     -14.946  -1.310  20.630  1.00  0.00      P3   H
ATOM   3408 HG12 VAL C1216     -14.149  -2.370  21.808  1.00  0.00      P3   H
ATOM   3409 HG13 VAL C1216     -14.066  -2.788  19.928  1.00  0.00      P3   H
ATOM   3410  CG2 VAL C1216     -15.680  -4.663  21.200  1.00  0.00      P3   C
ATOM   3411 HG21 VAL C1216     -15.227  -4.928  22.179  1.00  0.00      P3   H
ATOM   3412 HG22 VAL C1216     -16.682  -5.113  21.035  1.00  0.00      P3   H
ATOM   3413 HG23 VAL C1216     -15.006  -5.003  20.385  1.00  0.00      P3   H
ATOM   3414  C   VAL C1216     -17.090  -1.107  22.152  1.00  0.00      P3   C
ATOM   3415  O   VAL C1216     -17.052  -0.500  21.103  1.00  0.00      P3   O
ATOM   3416  N   LYS C1217     -17.645  -0.505  23.244  1.00  0.00      P3   N
ATOM   3417  HN  LYS C1217     -17.335  -0.945  24.084  1.00  0.00      P3   H
ATOM   3418  CA  LYS C1217     -18.299   0.823  23.222  1.00  0.00      P3   C
ATOM   3419  HA  LYS C1217     -19.181   0.757  22.604  1.00  0.00      P3   H
ATOM   3420  CB  LYS C1217     -18.771   1.223  24.590  1.00  0.00      P3   C
ATOM   3421  HB1 LYS C1217     -18.981   0.284  25.145  1.00  0.00      P3   H
ATOM   3422  HB2 LYS C1217     -17.937   1.702  25.145  1.00  0.00      P3   H
ATOM   3423  CG  LYS C1217     -19.968   2.243  24.594  1.00  0.00      P3   C
ATOM   3424  HG1 LYS C1217     -19.542   3.210  24.254  1.00  0.00      P3   H
ATOM   3425  HG2 LYS C1217     -20.830   1.766  24.081  1.00  0.00      P3   H
ATOM   3426  CD  LYS C1217     -20.505   2.538  26.068  1.00  0.00      P3   C
ATOM   3427  HD1 LYS C1217     -21.019   1.614  26.407  1.00  0.00      P3   H
ATOM   3428  HD2 LYS C1217     -19.592   2.698  26.680  1.00  0.00      P3   H
ATOM   3429  CE  LYS C1217     -21.432   3.688  26.227  1.00  0.00      P3   C
ATOM   3430  HE1 LYS C1217     -21.732   3.864  27.283  1.00  0.00      P3   H
ATOM   3431  HE2 LYS C1217     -20.852   4.575  25.893  1.00  0.00      P3   H
ATOM   3432  NZ  LYS C1217     -22.628   3.505  25.408  1.00  0.00      P3   N
ATOM   3433  HZ1 LYS C1217     -23.197   2.711  25.764  1.00  0.00      P3   H
ATOM   3434  HZ2 LYS C1217     -23.220   4.358  25.464  1.00  0.00      P3   H
ATOM   3435  HZ3 LYS C1217     -22.257   3.372  24.445  1.00  0.00      P3   H
ATOM   3436  C   LYS C1217     -17.478   1.959  22.756  1.00  0.00      P3   C
ATOM   3437  O   LYS C1217     -17.953   2.841  22.087  1.00  0.00      P3   O
ATOM   3438  N   VAL C1218     -16.180   1.941  23.062  1.00  0.00      P3   N
ATOM   3439  HN  VAL C1218     -15.789   1.315  23.732  1.00  0.00      P3   H
ATOM   3440  CA  VAL C1218     -15.201   2.867  22.519  1.00  0.00      P3   C
ATOM   3441  HA  VAL C1218     -15.479   3.833  22.916  1.00  0.00      P3   H
ATOM   3442  CB  VAL C1218     -13.798   2.608  23.073  1.00  0.00      P3   C
ATOM   3443  HB  VAL C1218     -13.067   3.265  22.555  1.00  0.00      P3   H
ATOM   3444  CG1 VAL C1218     -13.762   2.973  24.641  1.00  0.00      P3   C
ATOM   3445 HG11 VAL C1218     -13.820   4.041  24.944  1.00  0.00      P3   H
ATOM   3446 HG12 VAL C1218     -14.571   2.450  25.194  1.00  0.00      P3   H
ATOM   3447 HG13 VAL C1218     -12.828   2.580  25.096  1.00  0.00      P3   H
ATOM   3448  CG2 VAL C1218     -13.342   1.121  22.855  1.00  0.00      P3   C
ATOM   3449 HG21 VAL C1218     -12.252   1.024  22.667  1.00  0.00      P3   H
ATOM   3450 HG22 VAL C1218     -13.493   0.488  23.755  1.00  0.00      P3   H
ATOM   3451 HG23 VAL C1218     -13.902   0.719  21.982  1.00  0.00      P3   H
ATOM   3452  C   VAL C1218     -15.058   2.955  21.003  1.00  0.00      P3   C
ATOM   3453  O   VAL C1218     -14.518   3.971  20.493  1.00  0.00      P3   O
ATOM   3454  N   ASN C1219     -15.376   1.899  20.316  1.00  0.00      P3   N
ATOM   3455  HN  ASN C1219     -15.894   1.153  20.728  1.00  0.00      P3   H
ATOM   3456  CA  ASN C1219     -15.141   1.860  18.871  1.00  0.00      P3   C
ATOM   3457  HA  ASN C1219     -14.753   2.813  18.545  1.00  0.00      P3   H
ATOM   3458  CB  ASN C1219     -14.240   0.614  18.517  1.00  0.00      P3   C
ATOM   3459  HB1 ASN C1219     -14.650  -0.238  19.102  1.00  0.00      P3   H
ATOM   3460  HB2 ASN C1219     -14.250   0.316  17.447  1.00  0.00      P3   H
ATOM   3461  CG  ASN C1219     -12.819   0.836  18.824  1.00  0.00      P3   C
ATOM   3462  OD1 ASN C1219     -12.233   0.341  19.765  1.00  0.00      P3   O
ATOM   3463  ND2 ASN C1219     -12.125   1.449  17.814  1.00  0.00      P3   N
ATOM   3464 HD21 ASN C1219     -11.152   1.591  17.993  1.00  0.00      P3   H
ATOM   3465 HD22 ASN C1219     -12.744   1.829  17.127  1.00  0.00      P3   H
ATOM   3466  C   ASN C1219     -16.415   1.558  18.061  1.00  0.00      P3   C
ATOM   3467  O   ASN C1219     -16.363   1.784  16.855  1.00  0.00      P3   O
ATOM   3468  N   TYR C1220     -17.548   1.022  18.574  1.00  0.00      P3   N
ATOM   3469  HN  TYR C1220     -17.597   0.803  19.545  1.00  0.00      P3   H
ATOM   3470  CA  TYR C1220     -18.655   0.510  17.722  1.00  0.00      P3   C
ATOM   3471  HA  TYR C1220     -18.707   0.878  16.708  1.00  0.00      P3   H
ATOM   3472  CB  TYR C1220     -18.526  -1.020  17.624  1.00  0.00      P3   C
ATOM   3473  HB1 TYR C1220     -18.373  -1.389  18.662  1.00  0.00      P3   H
ATOM   3474  HB2 TYR C1220     -19.442  -1.505  17.224  1.00  0.00      P3   H
ATOM   3475  CG  TYR C1220     -17.479  -1.350  16.652  1.00  0.00      P3   C
ATOM   3476  CD1 TYR C1220     -16.208  -1.799  17.049  1.00  0.00      P3   C
ATOM   3477  HD1 TYR C1220     -16.116  -1.866  18.124  1.00  0.00      P3   H
ATOM   3478  CE1 TYR C1220     -15.158  -2.041  16.174  1.00  0.00      P3   C
ATOM   3479  HE1 TYR C1220     -14.239  -2.414  16.600  1.00  0.00      P3   H
ATOM   3480  CZ  TYR C1220     -15.426  -1.971  14.794  1.00  0.00      P3   C
ATOM   3481  OH  TYR C1220     -14.431  -2.231  13.875  1.00  0.00      P3   O
ATOM   3482  HH  TYR C1220     -13.726  -2.797  14.197  1.00  0.00      P3   H
ATOM   3483  CD2 TYR C1220     -17.603  -1.068  15.287  1.00  0.00      P3   C
ATOM   3484  HD2 TYR C1220     -18.495  -0.645  14.848  1.00  0.00      P3   H
ATOM   3485  CE2 TYR C1220     -16.632  -1.481  14.313  1.00  0.00      P3   C
ATOM   3486  HE2 TYR C1220     -16.725  -1.266  13.259  1.00  0.00      P3   H
ATOM   3487  C   TYR C1220     -20.117   0.803  18.271  1.00  0.00      P3   C
ATOM   3488  O   TYR C1220     -21.032   0.117  17.875  1.00  0.00      P3   O
ATOM   3489  N   ASP C1221     -20.218   1.898  18.965  1.00  0.00      P3   N
ATOM   3490  HN  ASP C1221     -19.343   2.309  19.211  1.00  0.00      P3   H
ATOM   3491  CA  ASP C1221     -21.460   2.486  19.572  1.00  0.00      P3   C
ATOM   3492  HA  ASP C1221     -21.998   1.661  20.017  1.00  0.00      P3   H
ATOM   3493  CB  ASP C1221     -20.971   3.469  20.693  1.00  0.00      P3   C
ATOM   3494  HB1 ASP C1221     -20.230   2.815  21.199  1.00  0.00      P3   H
ATOM   3495  HB2 ASP C1221     -20.527   4.418  20.323  1.00  0.00      P3   H
ATOM   3496  CG  ASP C1221     -22.109   3.772  21.611  1.00  0.00      P3   C
ATOM   3497  OD1 ASP C1221     -22.462   4.982  21.769  1.00  0.00      P3   O
ATOM   3498  OD2 ASP C1221     -22.559   2.823  22.335  1.00  0.00      P3   O
ATOM   3499  C   ASP C1221     -22.471   3.161  18.495  1.00  0.00      P3   C
ATOM   3500  O   ASP C1221     -23.670   3.225  18.665  1.00  0.00      P3   O
ATOM   3501  N   ASN C1222     -21.945   3.747  17.397  1.00  0.00      P3   N
ATOM   3502  HN  ASN C1222     -20.985   3.728  17.130  1.00  0.00      P3   H
ATOM   3503  CA  ASN C1222     -22.756   4.508  16.448  1.00  0.00      P3   C
ATOM   3504  HA  ASN C1222     -23.679   3.956  16.357  1.00  0.00      P3   H
ATOM   3505  CB  ASN C1222     -22.962   6.011  16.839  1.00  0.00      P3   C
ATOM   3506  HB1 ASN C1222     -23.709   6.607  16.270  1.00  0.00      P3   H
ATOM   3507  HB2 ASN C1222     -23.282   5.927  17.899  1.00  0.00      P3   H
ATOM   3508  CG  ASN C1222     -21.667   6.816  16.906  1.00  0.00      P3   C
ATOM   3509  OD1 ASN C1222     -20.991   7.123  15.936  1.00  0.00      P3   O
ATOM   3510  ND2 ASN C1222     -21.338   7.252  18.134  1.00  0.00      P3   N
ATOM   3511 HD21 ASN C1222     -20.442   7.668  18.292  1.00  0.00      P3   H
ATOM   3512 HD22 ASN C1222     -22.004   7.340  18.876  1.00  0.00      P3   H
ATOM   3513  C   ASN C1222     -22.135   4.357  15.044  1.00  0.00      P3   C
ATOM   3514  O   ASN C1222     -20.972   3.930  14.954  1.00  0.00      P3   O
ATOM   3515  N   VAL C1223     -22.820   4.570  13.922  1.00  0.00      P3   N
ATOM   3516  HN  VAL C1223     -23.694   5.045  13.989  1.00  0.00      P3   H
ATOM   3517  CA  VAL C1223     -22.287   4.281  12.643  1.00  0.00      P3   C
ATOM   3518  HA  VAL C1223     -21.863   3.289  12.673  1.00  0.00      P3   H
ATOM   3519  CB  VAL C1223     -23.367   4.222  11.541  1.00  0.00      P3   C
ATOM   3520  HB  VAL C1223     -23.734   5.268  11.460  1.00  0.00      P3   H
ATOM   3521  CG1 VAL C1223     -22.752   3.619  10.274  1.00  0.00      P3   C
ATOM   3522 HG11 VAL C1223     -23.589   3.433   9.567  1.00  0.00      P3   H
ATOM   3523 HG12 VAL C1223     -21.908   4.196   9.836  1.00  0.00      P3   H
ATOM   3524 HG13 VAL C1223     -22.371   2.642  10.638  1.00  0.00      P3   H
ATOM   3525  CG2 VAL C1223     -24.529   3.345  12.046  1.00  0.00      P3   C
ATOM   3526 HG21 VAL C1223     -25.198   3.038  11.214  1.00  0.00      P3   H
ATOM   3527 HG22 VAL C1223     -24.195   2.369  12.458  1.00  0.00      P3   H
ATOM   3528 HG23 VAL C1223     -25.175   3.848  12.797  1.00  0.00      P3   H
ATOM   3529  C   VAL C1223     -21.096   5.181  12.231  1.00  0.00      P3   C
ATOM   3530  O   VAL C1223     -20.145   4.706  11.522  1.00  0.00      P3   O
ATOM   3531  N   GLY C1224     -21.113   6.458  12.668  1.00  0.00      P3   N
ATOM   3532  HN  GLY C1224     -21.879   6.785  13.214  1.00  0.00      P3   H
ATOM   3533  CA  GLY C1224     -20.014   7.267  12.301  1.00  0.00      P3   C
ATOM   3534  HA1 GLY C1224     -20.312   8.240  12.661  1.00  0.00      P3   H
ATOM   3535  HA2 GLY C1224     -19.813   7.218  11.241  1.00  0.00      P3   H
ATOM   3536  C   GLY C1224     -18.764   6.823  13.025  1.00  0.00      P3   C
ATOM   3537  O   GLY C1224     -17.724   6.695  12.379  1.00  0.00      P3   O
ATOM   3538  N   LEU C1225     -18.853   6.475  14.293  1.00  0.00      P3   N
ATOM   3539  HN  LEU C1225     -19.709   6.634  14.779  1.00  0.00      P3   H
ATOM   3540  CA  LEU C1225     -17.711   5.938  15.039  1.00  0.00      P3   C
ATOM   3541  HA  LEU C1225     -16.913   6.661  14.959  1.00  0.00      P3   H
ATOM   3542  CB  LEU C1225     -18.093   5.821  16.548  1.00  0.00      P3   C
ATOM   3543  HB1 LEU C1225     -18.183   6.882  16.867  1.00  0.00      P3   H
ATOM   3544  HB2 LEU C1225     -19.097   5.345  16.544  1.00  0.00      P3   H
ATOM   3545  CG  LEU C1225     -17.120   5.062  17.368  1.00  0.00      P3   C
ATOM   3546  HG  LEU C1225     -17.024   4.048  16.924  1.00  0.00      P3   H
ATOM   3547  CD1 LEU C1225     -15.730   5.719  17.447  1.00  0.00      P3   C
ATOM   3548 HD11 LEU C1225     -15.111   5.311  18.274  1.00  0.00      P3   H
ATOM   3549 HD12 LEU C1225     -15.244   5.753  16.449  1.00  0.00      P3   H
ATOM   3550 HD13 LEU C1225     -15.871   6.800  17.658  1.00  0.00      P3   H
ATOM   3551  CD2 LEU C1225     -17.702   5.001  18.817  1.00  0.00      P3   C
ATOM   3552 HD21 LEU C1225     -17.721   6.025  19.250  1.00  0.00      P3   H
ATOM   3553 HD22 LEU C1225     -18.697   4.576  19.064  1.00  0.00      P3   H
ATOM   3554 HD23 LEU C1225     -16.995   4.434  19.460  1.00  0.00      P3   H
ATOM   3555  C   LEU C1225     -17.236   4.657  14.372  1.00  0.00      P3   C
ATOM   3556  O   LEU C1225     -16.054   4.415  14.280  1.00  0.00      P3   O
ATOM   3557  N   GLY C1226     -18.142   3.770  13.929  1.00  0.00      P3   N
ATOM   3558  HN  GLY C1226     -19.112   4.000  13.908  1.00  0.00      P3   H
ATOM   3559  CA  GLY C1226     -17.779   2.534  13.289  1.00  0.00      P3   C
ATOM   3560  HA1 GLY C1226     -18.725   2.027  13.177  1.00  0.00      P3   H
ATOM   3561  HA2 GLY C1226     -17.055   2.021  13.907  1.00  0.00      P3   H
ATOM   3562  C   GLY C1226     -17.191   2.614  11.979  1.00  0.00      P3   C
ATOM   3563  O   GLY C1226     -16.275   1.891  11.672  1.00  0.00      P3   O
ATOM   3564  N   TYR C1227     -17.543   3.631  11.265  1.00  0.00      P3   N
ATOM   3565  HN  TYR C1227     -18.347   4.143  11.561  1.00  0.00      P3   H
ATOM   3566  CA  TYR C1227     -16.929   4.037  10.009  1.00  0.00      P3   C
ATOM   3567  HA  TYR C1227     -16.771   3.170   9.384  1.00  0.00      P3   H
ATOM   3568  CB  TYR C1227     -17.951   5.029   9.232  1.00  0.00      P3   C
ATOM   3569  HB1 TYR C1227     -18.930   4.542   9.036  1.00  0.00      P3   H
ATOM   3570  HB2 TYR C1227     -18.121   5.920   9.873  1.00  0.00      P3   H
ATOM   3571  CG  TYR C1227     -17.424   5.601   8.023  1.00  0.00      P3   C
ATOM   3572  CD1 TYR C1227     -16.762   6.799   8.011  1.00  0.00      P3   C
ATOM   3573  HD1 TYR C1227     -16.598   7.280   8.964  1.00  0.00      P3   H
ATOM   3574  CE1 TYR C1227     -16.225   7.420   6.812  1.00  0.00      P3   C
ATOM   3575  HE1 TYR C1227     -15.842   8.430   6.783  1.00  0.00      P3   H
ATOM   3576  CZ  TYR C1227     -16.379   6.626   5.651  1.00  0.00      P3   C
ATOM   3577  OH  TYR C1227     -16.256   7.218   4.359  1.00  0.00      P3   O
ATOM   3578  HH  TYR C1227     -16.168   8.173   4.355  1.00  0.00      P3   H
ATOM   3579  CD2 TYR C1227     -17.585   4.868   6.792  1.00  0.00      P3   C
ATOM   3580  HD2 TYR C1227     -18.087   3.912   6.802  1.00  0.00      P3   H
ATOM   3581  CE2 TYR C1227     -16.978   5.349   5.672  1.00  0.00      P3   C
ATOM   3582  HE2 TYR C1227     -17.004   4.764   4.765  1.00  0.00      P3   H
ATOM   3583  C   TYR C1227     -15.577   4.634  10.241  1.00  0.00      P3   C
ATOM   3584  O   TYR C1227     -14.627   4.207   9.588  1.00  0.00      P3   O
ATOM   3585  N   LEU C1228     -15.376   5.521  11.301  1.00  0.00      P3   N
ATOM   3586  HN  LEU C1228     -16.133   5.899  11.828  1.00  0.00      P3   H
ATOM   3587  CA  LEU C1228     -14.078   6.028  11.702  1.00  0.00      P3   C
ATOM   3588  HA  LEU C1228     -13.476   6.463  10.918  1.00  0.00      P3   H
ATOM   3589  CB  LEU C1228     -14.281   7.007  12.829  1.00  0.00      P3   C
ATOM   3590  HB1 LEU C1228     -15.113   7.596  12.387  1.00  0.00      P3   H
ATOM   3591  HB2 LEU C1228     -14.577   6.419  13.724  1.00  0.00      P3   H
ATOM   3592  CG  LEU C1228     -13.091   7.828  13.296  1.00  0.00      P3   C
ATOM   3593  HG  LEU C1228     -12.218   7.141  13.307  1.00  0.00      P3   H
ATOM   3594  CD1 LEU C1228     -12.678   8.756  12.215  1.00  0.00      P3   C
ATOM   3595 HD11 LEU C1228     -11.738   9.317  12.405  1.00  0.00      P3   H
ATOM   3596 HD12 LEU C1228     -12.487   8.212  11.265  1.00  0.00      P3   H
ATOM   3597 HD13 LEU C1228     -13.469   9.502  11.988  1.00  0.00      P3   H
ATOM   3598  CD2 LEU C1228     -13.191   8.524  14.619  1.00  0.00      P3   C
ATOM   3599 HD21 LEU C1228     -12.253   9.067  14.865  1.00  0.00      P3   H
ATOM   3600 HD22 LEU C1228     -13.977   9.309  14.636  1.00  0.00      P3   H
ATOM   3601 HD23 LEU C1228     -13.452   7.765  15.386  1.00  0.00      P3   H
ATOM   3602  C   LEU C1228     -13.185   4.890  12.195  1.00  0.00      P3   C
ATOM   3603  O   LEU C1228     -12.058   4.846  11.805  1.00  0.00      P3   O
ATOM   3604  N   SER C1229     -13.749   3.912  12.875  1.00  0.00      P3   N
ATOM   3605  HN  SER C1229     -14.676   3.967  13.239  1.00  0.00      P3   H
ATOM   3606  CA  SER C1229     -13.033   2.709  13.287  1.00  0.00      P3   C
ATOM   3607  HA  SER C1229     -12.124   3.036  13.770  1.00  0.00      P3   H
ATOM   3608  CB  SER C1229     -13.736   1.839  14.451  1.00  0.00      P3   C
ATOM   3609  HB1 SER C1229     -14.740   1.476  14.145  1.00  0.00      P3   H
ATOM   3610  HB2 SER C1229     -13.189   0.914  14.733  1.00  0.00      P3   H
ATOM   3611  OG  SER C1229     -13.904   2.553  15.616  1.00  0.00      P3   O
ATOM   3612  HG1 SER C1229     -14.850   2.710  15.573  1.00  0.00      P3   H
ATOM   3613  C   SER C1229     -12.545   1.809  12.154  1.00  0.00      P3   C
ATOM   3614  O   SER C1229     -11.391   1.399  12.070  1.00  0.00      P3   O
ATOM   3615  N   LEU C1230     -13.466   1.454  11.240  1.00  0.00      P3   N
ATOM   3616  HN  LEU C1230     -14.433   1.678  11.339  1.00  0.00      P3   H
ATOM   3617  CA  LEU C1230     -13.142   0.751   9.988  1.00  0.00      P3   C
ATOM   3618  HA  LEU C1230     -12.576  -0.147  10.191  1.00  0.00      P3   H
ATOM   3619  CB  LEU C1230     -14.440   0.248   9.355  1.00  0.00      P3   C
ATOM   3620  HB1 LEU C1230     -15.008  -0.150  10.223  1.00  0.00      P3   H
ATOM   3621  HB2 LEU C1230     -14.991   1.034   8.796  1.00  0.00      P3   H
ATOM   3622  CG  LEU C1230     -14.351  -1.022   8.354  1.00  0.00      P3   C
ATOM   3623  HG  LEU C1230     -13.467  -0.850   7.703  1.00  0.00      P3   H
ATOM   3624  CD1 LEU C1230     -13.953  -2.382   9.013  1.00  0.00      P3   C
ATOM   3625 HD11 LEU C1230     -13.087  -2.387   9.709  1.00  0.00      P3   H
ATOM   3626 HD12 LEU C1230     -14.912  -2.693   9.477  1.00  0.00      P3   H
ATOM   3627 HD13 LEU C1230     -13.714  -3.181   8.278  1.00  0.00      P3   H
ATOM   3628  CD2 LEU C1230     -15.605  -1.141   7.532  1.00  0.00      P3   C
ATOM   3629 HD21 LEU C1230     -15.555  -0.318   6.788  1.00  0.00      P3   H
ATOM   3630 HD22 LEU C1230     -15.615  -2.035   6.872  1.00  0.00      P3   H
ATOM   3631 HD23 LEU C1230     -16.510  -0.881   8.122  1.00  0.00      P3   H
ATOM   3632  C   LEU C1230     -12.188   1.505   9.014  1.00  0.00      P3   C
ATOM   3633  O   LEU C1230     -11.371   0.885   8.332  1.00  0.00      P3   O
ATOM   3634  N   LEU C1231     -12.336   2.884   9.024  1.00  0.00      P3   N
ATOM   3635  HN  LEU C1231     -13.035   3.484   9.405  1.00  0.00      P3   H
ATOM   3636  CA  LEU C1231     -11.444   3.681   8.227  1.00  0.00      P3   C
ATOM   3637  HA  LEU C1231     -11.659   3.399   7.207  1.00  0.00      P3   H
ATOM   3638  CB  LEU C1231     -11.684   5.182   8.476  1.00  0.00      P3   C
ATOM   3639  HB1 LEU C1231     -12.793   5.247   8.488  1.00  0.00      P3   H
ATOM   3640  HB2 LEU C1231     -11.443   5.484   9.518  1.00  0.00      P3   H
ATOM   3641  CG  LEU C1231     -11.387   6.358   7.538  1.00  0.00      P3   C
ATOM   3642  HG  LEU C1231     -10.292   6.457   7.375  1.00  0.00      P3   H
ATOM   3643  CD1 LEU C1231     -11.996   5.998   6.168  1.00  0.00      P3   C
ATOM   3644 HD11 LEU C1231     -13.102   5.892   6.130  1.00  0.00      P3   H
ATOM   3645 HD12 LEU C1231     -11.611   6.698   5.397  1.00  0.00      P3   H
ATOM   3646 HD13 LEU C1231     -11.563   5.014   5.889  1.00  0.00      P3   H
ATOM   3647  CD2 LEU C1231     -11.984   7.589   8.183  1.00  0.00      P3   C
ATOM   3648 HD21 LEU C1231     -11.829   8.485   7.545  1.00  0.00      P3   H
ATOM   3649 HD22 LEU C1231     -13.078   7.582   8.374  1.00  0.00      P3   H
ATOM   3650 HD23 LEU C1231     -11.563   7.738   9.200  1.00  0.00      P3   H
ATOM   3651  C   LEU C1231      -9.899   3.512   8.443  1.00  0.00      P3   C
ATOM   3652  O   LEU C1231      -9.088   3.858   7.624  1.00  0.00      P3   O
ATOM   3653  N   GLN C1232      -9.477   2.930   9.601  1.00  0.00      P3   N
ATOM   3654  HN  GLN C1232     -10.167   2.724  10.291  1.00  0.00      P3   H
ATOM   3655  CA  GLN C1232      -8.122   2.517   9.925  1.00  0.00      P3   C
ATOM   3656  HA  GLN C1232      -7.529   3.410   9.800  1.00  0.00      P3   H
ATOM   3657  CB  GLN C1232      -8.044   2.015  11.437  1.00  0.00      P3   C
ATOM   3658  HB1 GLN C1232      -8.648   1.088  11.542  1.00  0.00      P3   H
ATOM   3659  HB2 GLN C1232      -6.979   1.762  11.624  1.00  0.00      P3   H
ATOM   3660  CG  GLN C1232      -8.663   2.875  12.519  1.00  0.00      P3   C
ATOM   3661  HG1 GLN C1232      -9.716   3.193  12.358  1.00  0.00      P3   H
ATOM   3662  HG2 GLN C1232      -8.772   2.288  13.455  1.00  0.00      P3   H
ATOM   3663  CD  GLN C1232      -7.876   4.179  12.821  1.00  0.00      P3   C
ATOM   3664  OE1 GLN C1232      -8.486   4.939  13.589  1.00  0.00      P3   O
ATOM   3665  NE2 GLN C1232      -6.596   4.308  12.262  1.00  0.00      P3   N
ATOM   3666 HE21 GLN C1232      -6.047   5.125  12.439  1.00  0.00      P3   H
ATOM   3667 HE22 GLN C1232      -6.186   3.474  11.895  1.00  0.00      P3   H
ATOM   3668  C   GLN C1232      -7.583   1.446   8.997  1.00  0.00      P3   C
ATOM   3669  O   GLN C1232      -6.454   1.395   8.602  1.00  0.00      P3   O
ATOM   3670  N   VAL C1233      -8.506   0.530   8.618  1.00  0.00      P3   N
ATOM   3671  HN  VAL C1233      -9.443   0.766   8.860  1.00  0.00      P3   H
ATOM   3672  CA  VAL C1233      -8.188  -0.615   7.730  1.00  0.00      P3   C
ATOM   3673  HA  VAL C1233      -7.395  -1.097   8.281  1.00  0.00      P3   H
ATOM   3674  CB  VAL C1233      -9.338  -1.535   7.588  1.00  0.00      P3   C
ATOM   3675  HB  VAL C1233     -10.152  -0.974   7.079  1.00  0.00      P3   H
ATOM   3676  CG1 VAL C1233      -8.834  -2.793   6.986  1.00  0.00      P3   C
ATOM   3677 HG11 VAL C1233      -8.008  -3.320   7.510  1.00  0.00      P3   H
ATOM   3678 HG12 VAL C1233      -9.642  -3.549   6.883  1.00  0.00      P3   H
ATOM   3679 HG13 VAL C1233      -8.435  -2.589   5.971  1.00  0.00      P3   H
ATOM   3680  CG2 VAL C1233      -9.930  -1.913   8.976  1.00  0.00      P3   C
ATOM   3681 HG21 VAL C1233      -9.405  -2.700   9.558  1.00  0.00      P3   H
ATOM   3682 HG22 VAL C1233      -9.970  -1.062   9.690  1.00  0.00      P3   H
ATOM   3683 HG23 VAL C1233     -10.937  -2.376   8.891  1.00  0.00      P3   H
ATOM   3684  C   VAL C1233      -7.714  -0.131   6.424  1.00  0.00      P3   C
ATOM   3685  O   VAL C1233      -6.758  -0.656   5.884  1.00  0.00      P3   O
ATOM   3686  N   ALA C1234      -8.422   0.857   5.895  1.00  0.00      P3   N
ATOM   3687  HN  ALA C1234      -9.262   1.165   6.334  1.00  0.00      P3   H
ATOM   3688  CA  ALA C1234      -8.029   1.296   4.581  1.00  0.00      P3   C
ATOM   3689  HA  ALA C1234      -7.960   0.488   3.869  1.00  0.00      P3   H
ATOM   3690  CB  ALA C1234      -9.169   2.256   4.067  1.00  0.00      P3   C
ATOM   3691  HB1 ALA C1234      -8.946   2.778   3.112  1.00  0.00      P3   H
ATOM   3692  HB2 ALA C1234     -10.116   1.684   3.964  1.00  0.00      P3   H
ATOM   3693  HB3 ALA C1234      -9.348   3.027   4.847  1.00  0.00      P3   H
ATOM   3694  C   ALA C1234      -6.715   2.118   4.530  1.00  0.00      P3   C
ATOM   3695  O   ALA C1234      -6.061   2.226   3.496  1.00  0.00      P3   O
ATOM   3696  N   THR C1235      -6.428   2.871   5.640  1.00  0.00      P3   N
ATOM   3697  HN  THR C1235      -7.128   3.016   6.335  1.00  0.00      P3   H
ATOM   3698  CA  THR C1235      -5.142   3.629   5.702  1.00  0.00      P3   C
ATOM   3699  HA  THR C1235      -4.923   4.105   4.757  1.00  0.00      P3   H
ATOM   3700  CB  THR C1235      -5.221   4.750   6.781  1.00  0.00      P3   C
ATOM   3701  HB  THR C1235      -4.234   5.260   6.807  1.00  0.00      P3   H
ATOM   3702  OG1 THR C1235      -5.557   4.295   8.122  1.00  0.00      P3   O
ATOM   3703  HG1 THR C1235      -5.444   5.097   8.635  1.00  0.00      P3   H
ATOM   3704  CG2 THR C1235      -6.289   5.843   6.455  1.00  0.00      P3   C
ATOM   3705 HG21 THR C1235      -7.329   5.459   6.524  1.00  0.00      P3   H
ATOM   3706 HG22 THR C1235      -6.340   6.705   7.153  1.00  0.00      P3   H
ATOM   3707 HG23 THR C1235      -6.099   6.282   5.453  1.00  0.00      P3   H
ATOM   3708  C   THR C1235      -3.967   2.766   6.075  1.00  0.00      P3   C
ATOM   3709  O   THR C1235      -2.777   3.163   5.835  1.00  0.00      P3   O
ATOM   3710  N   PHE C1236      -4.198   1.547   6.549  1.00  0.00      P3   N
ATOM   3711  HN  PHE C1236      -5.139   1.259   6.702  1.00  0.00      P3   H
ATOM   3712  CA  PHE C1236      -3.261   0.464   6.836  1.00  0.00      P3   C
ATOM   3713  HA  PHE C1236      -3.923  -0.348   7.099  1.00  0.00      P3   H
ATOM   3714  CB  PHE C1236      -2.340   0.108   5.643  1.00  0.00      P3   C
ATOM   3715  HB1 PHE C1236      -1.845   1.060   5.352  1.00  0.00      P3   H
ATOM   3716  HB2 PHE C1236      -1.581  -0.659   5.905  1.00  0.00      P3   H
ATOM   3717  CG  PHE C1236      -3.055  -0.303   4.366  1.00  0.00      P3   C
ATOM   3718  CD1 PHE C1236      -3.773  -1.516   4.361  1.00  0.00      P3   C
ATOM   3719  HD1 PHE C1236      -3.746  -2.060   5.293  1.00  0.00      P3   H
ATOM   3720  CE1 PHE C1236      -4.284  -1.992   3.111  1.00  0.00      P3   C
ATOM   3721  HE1 PHE C1236      -4.676  -2.999   3.097  1.00  0.00      P3   H
ATOM   3722  CZ  PHE C1236      -4.155  -1.261   1.930  1.00  0.00      P3   C
ATOM   3723  HZ  PHE C1236      -4.465  -1.626   0.962  1.00  0.00      P3   H
ATOM   3724  CD2 PHE C1236      -2.906   0.414   3.186  1.00  0.00      P3   C
ATOM   3725  HD2 PHE C1236      -2.291   1.301   3.188  1.00  0.00      P3   H
ATOM   3726  CE2 PHE C1236      -3.493  -0.042   1.970  1.00  0.00      P3   C
ATOM   3727  HE2 PHE C1236      -3.515   0.482   1.026  1.00  0.00      P3   H
ATOM   3728  C   PHE C1236      -2.473   0.733   8.093  1.00  0.00      P3   C
ATOM   3729  O   PHE C1236      -1.275   0.326   8.164  1.00  0.00      P3   O
ATOM   3730  N   LYS C1237      -3.072   1.459   9.059  1.00  0.00      P3   N
ATOM   3731  HN  LYS C1237      -3.950   1.898   8.891  1.00  0.00      P3   H
ATOM   3732  CA  LYS C1237      -2.399   1.875  10.256  1.00  0.00      P3   C
ATOM   3733  HA  LYS C1237      -1.517   1.265  10.378  1.00  0.00      P3   H
ATOM   3734  CB  LYS C1237      -1.838   3.263  10.039  1.00  0.00      P3   C
ATOM   3735  HB1 LYS C1237      -2.752   3.838   9.778  1.00  0.00      P3   H
ATOM   3736  HB2 LYS C1237      -1.382   3.723  10.940  1.00  0.00      P3   H
ATOM   3737  CG  LYS C1237      -0.755   3.437   8.968  1.00  0.00      P3   C
ATOM   3738  HG1 LYS C1237      -0.930   3.015   7.955  1.00  0.00      P3   H
ATOM   3739  HG2 LYS C1237      -0.755   4.525   8.744  1.00  0.00      P3   H
ATOM   3740  CD  LYS C1237       0.677   3.068   9.465  1.00  0.00      P3   C
ATOM   3741  HD1 LYS C1237       0.776   3.466  10.496  1.00  0.00      P3   H
ATOM   3742  HD2 LYS C1237       0.701   1.958   9.499  1.00  0.00      P3   H
ATOM   3743  CE  LYS C1237       1.775   3.642   8.584  1.00  0.00      P3   C
ATOM   3744  HE1 LYS C1237       1.803   4.752   8.622  1.00  0.00      P3   H
ATOM   3745  HE2 LYS C1237       2.802   3.247   8.736  1.00  0.00      P3   H
ATOM   3746  NZ  LYS C1237       1.535   3.335   7.191  1.00  0.00      P3   N
ATOM   3747  HZ1 LYS C1237       2.342   3.548   6.570  1.00  0.00      P3   H
ATOM   3748  HZ2 LYS C1237       1.332   2.315   7.170  1.00  0.00      P3   H
ATOM   3749  HZ3 LYS C1237       0.781   3.829   6.671  1.00  0.00      P3   H
ATOM   3750  C   LYS C1237      -3.350   1.933  11.443  1.00  0.00      P3   C
ATOM   3751  O   LYS C1237      -4.423   2.589  11.332  1.00  0.00      P3   O
ATOM   3752  N   GLY C1238      -3.072   1.273  12.561  1.00  0.00      P3   N
ATOM   3753  HN  GLY C1238      -2.220   0.785  12.732  1.00  0.00      P3   H
ATOM   3754  CA  GLY C1238      -4.071   1.170  13.636  1.00  0.00      P3   C
ATOM   3755  HA1 GLY C1238      -4.632   2.093  13.665  1.00  0.00      P3   H
ATOM   3756  HA2 GLY C1238      -3.555   1.072  14.578  1.00  0.00      P3   H
ATOM   3757  C   GLY C1238      -5.061   0.097  13.633  1.00  0.00      P3   C
ATOM   3758  O   GLY C1238      -5.967   0.138  14.459  1.00  0.00      P3   O
ATOM   3759  N   TRP C1239      -4.997  -0.787  12.558  1.00  0.00      P3   N
ATOM   3760  HN  TRP C1239      -4.200  -0.767  11.960  1.00  0.00      P3   H
ATOM   3761  CA  TRP C1239      -6.023  -1.799  12.371  1.00  0.00      P3   C
ATOM   3762  HA  TRP C1239      -7.013  -1.378  12.468  1.00  0.00      P3   H
ATOM   3763  CB  TRP C1239      -6.111  -2.298  10.919  1.00  0.00      P3   C
ATOM   3764  HB1 TRP C1239      -6.704  -3.229  10.790  1.00  0.00      P3   H
ATOM   3765  HB2 TRP C1239      -6.596  -1.542  10.265  1.00  0.00      P3   H
ATOM   3766  CG  TRP C1239      -4.816  -2.617  10.209  1.00  0.00      P3   C
ATOM   3767  CD1 TRP C1239      -4.148  -1.780   9.337  1.00  0.00      P3   C
ATOM   3768  HD1 TRP C1239      -4.456  -0.753   9.212  1.00  0.00      P3   H
ATOM   3769  NE1 TRP C1239      -3.056  -2.509   8.777  1.00  0.00      P3   N
ATOM   3770  HE1 TRP C1239      -2.228  -2.117   8.437  1.00  0.00      P3   H
ATOM   3771  CE2 TRP C1239      -3.059  -3.765   9.279  1.00  0.00      P3   C
ATOM   3772  CD2 TRP C1239      -4.252  -3.970   9.938  1.00  0.00      P3   C
ATOM   3773  CE3 TRP C1239      -4.627  -5.268  10.403  1.00  0.00      P3   C
ATOM   3774  HE3 TRP C1239      -5.627  -5.419  10.784  1.00  0.00      P3   H
ATOM   3775  CZ3 TRP C1239      -3.773  -6.328  10.102  1.00  0.00      P3   C
ATOM   3776  HZ3 TRP C1239      -4.131  -7.325  10.310  1.00  0.00      P3   H
ATOM   3777  CZ2 TRP C1239      -2.254  -4.863   8.986  1.00  0.00      P3   C
ATOM   3778  HZ2 TRP C1239      -1.507  -4.755   8.213  1.00  0.00      P3   H
ATOM   3779  CH2 TRP C1239      -2.621  -6.134   9.365  1.00  0.00      P3   C
ATOM   3780  HH2 TRP C1239      -2.055  -6.969   8.977  1.00  0.00      P3   H
ATOM   3781  C   TRP C1239      -5.945  -2.930  13.273  1.00  0.00      P3   C
ATOM   3782  O   TRP C1239      -6.874  -3.577  13.852  1.00  0.00      P3   O
ATOM   3783  N   MET C1240      -4.702  -3.415  13.569  1.00  0.00      P3   N
ATOM   3784  HN  MET C1240      -3.917  -3.017  13.099  1.00  0.00      P3   H
ATOM   3785  CA  MET C1240      -4.461  -4.496  14.449  1.00  0.00      P3   C
ATOM   3786  HA  MET C1240      -5.121  -5.301  14.162  1.00  0.00      P3   H
ATOM   3787  CB  MET C1240      -3.055  -5.036  14.354  1.00  0.00      P3   C
ATOM   3788  HB1 MET C1240      -2.654  -4.923  13.324  1.00  0.00      P3   H
ATOM   3789  HB2 MET C1240      -2.422  -4.362  14.970  1.00  0.00      P3   H
ATOM   3790  CG  MET C1240      -2.935  -6.537  14.812  1.00  0.00      P3   C
ATOM   3791  HG1 MET C1240      -1.842  -6.721  14.895  1.00  0.00      P3   H
ATOM   3792  HG2 MET C1240      -3.403  -6.679  15.809  1.00  0.00      P3   H
ATOM   3793  SD  MET C1240      -3.698  -7.761  13.681  1.00  0.00      P3   S
ATOM   3794  CE  MET C1240      -4.378  -8.761  14.975  1.00  0.00      P3   C
ATOM   3795  HE1 MET C1240      -5.082  -9.566  14.673  1.00  0.00      P3   H
ATOM   3796  HE2 MET C1240      -3.576  -9.167  15.626  1.00  0.00      P3   H
ATOM   3797  HE3 MET C1240      -4.980  -8.096  15.631  1.00  0.00      P3   H
ATOM   3798  C   MET C1240      -4.911  -4.217  15.872  1.00  0.00      P3   C
ATOM   3799  O   MET C1240      -5.370  -5.091  16.613  1.00  0.00      P3   O
ATOM   3800  N   ASP C1241      -4.768  -2.981  16.338  1.00  0.00      P3   N
ATOM   3801  HN  ASP C1241      -4.212  -2.321  15.839  1.00  0.00      P3   H
ATOM   3802  CA  ASP C1241      -5.256  -2.498  17.601  1.00  0.00      P3   C
ATOM   3803  HA  ASP C1241      -4.809  -3.019  18.435  1.00  0.00      P3   H
ATOM   3804  CB  ASP C1241      -4.782  -0.993  17.886  1.00  0.00      P3   C
ATOM   3805  HB1 ASP C1241      -5.420  -0.314  17.282  1.00  0.00      P3   H
ATOM   3806  HB2 ASP C1241      -4.920  -0.846  18.979  1.00  0.00      P3   H
ATOM   3807  CG  ASP C1241      -3.425  -0.602  17.472  1.00  0.00      P3   C
ATOM   3808  OD1 ASP C1241      -2.741   0.182  18.244  1.00  0.00      P3   O
ATOM   3809  OD2 ASP C1241      -2.968  -1.026  16.368  1.00  0.00      P3   O
ATOM   3810  C   ASP C1241      -6.778  -2.565  17.779  1.00  0.00      P3   C
ATOM   3811  O   ASP C1241      -7.312  -3.042  18.760  1.00  0.00      P3   O
ATOM   3812  N   ILE C1242      -7.514  -2.195  16.691  1.00  0.00      P3   N
ATOM   3813  HN  ILE C1242      -7.156  -1.743  15.877  1.00  0.00      P3   H
ATOM   3814  CA  ILE C1242      -8.933  -2.462  16.734  1.00  0.00      P3   C
ATOM   3815  HA  ILE C1242      -9.389  -2.225  17.684  1.00  0.00      P3   H
ATOM   3816  CB  ILE C1242      -9.758  -1.600  15.877  1.00  0.00      P3   C
ATOM   3817  HB  ILE C1242     -10.824  -1.901  15.980  1.00  0.00      P3   H
ATOM   3818  CG2 ILE C1242      -9.491  -0.110  16.295  1.00  0.00      P3   C
ATOM   3819 HG21 ILE C1242      -9.706  -0.117  17.385  1.00  0.00      P3   H
ATOM   3820 HG22 ILE C1242      -8.424   0.170  16.164  1.00  0.00      P3   H
ATOM   3821 HG23 ILE C1242      -9.957   0.677  15.664  1.00  0.00      P3   H
ATOM   3822  CG1 ILE C1242      -9.321  -1.626  14.388  1.00  0.00      P3   C
ATOM   3823 HG11 ILE C1242      -8.321  -1.204  14.153  1.00  0.00      P3   H
ATOM   3824 HG12 ILE C1242      -9.216  -2.687  14.073  1.00  0.00      P3   H
ATOM   3825  CD  ILE C1242     -10.387  -0.893  13.594  1.00  0.00      P3   C
ATOM   3826  HD1 ILE C1242     -10.286  -1.157  12.519  1.00  0.00      P3   H
ATOM   3827  HD2 ILE C1242     -11.373  -1.197  14.005  1.00  0.00      P3   H
ATOM   3828  HD3 ILE C1242     -10.336   0.212  13.697  1.00  0.00      P3   H
ATOM   3829  C   ILE C1242      -9.302  -3.958  16.636  1.00  0.00      P3   C
ATOM   3830  O   ILE C1242     -10.345  -4.299  17.188  1.00  0.00      P3   O
ATOM   3831  N   MET C1243      -8.518  -4.773  15.894  1.00  0.00      P3   N
ATOM   3832  HN  MET C1243      -7.727  -4.536  15.335  1.00  0.00      P3   H
ATOM   3833  CA  MET C1243      -8.733  -6.226  15.965  1.00  0.00      P3   C
ATOM   3834  HA  MET C1243      -9.759  -6.403  15.679  1.00  0.00      P3   H
ATOM   3835  CB  MET C1243      -7.860  -7.044  14.973  1.00  0.00      P3   C
ATOM   3836  HB1 MET C1243      -6.755  -6.958  15.044  1.00  0.00      P3   H
ATOM   3837  HB2 MET C1243      -8.236  -8.083  15.080  1.00  0.00      P3   H
ATOM   3838  CG  MET C1243      -8.193  -6.645  13.495  1.00  0.00      P3   C
ATOM   3839  HG1 MET C1243      -9.300  -6.707  13.573  1.00  0.00      P3   H
ATOM   3840  HG2 MET C1243      -7.856  -5.633  13.183  1.00  0.00      P3   H
ATOM   3841  SD  MET C1243      -7.546  -7.885  12.306  1.00  0.00      P3   S
ATOM   3842  CE  MET C1243      -7.954  -9.595  12.850  1.00  0.00      P3   C
ATOM   3843  HE1 MET C1243      -7.669  -9.736  13.915  1.00  0.00      P3   H
ATOM   3844  HE2 MET C1243      -8.952 -10.057  12.690  1.00  0.00      P3   H
ATOM   3845  HE3 MET C1243      -7.123 -10.181  12.403  1.00  0.00      P3   H
ATOM   3846  C   MET C1243      -8.548  -6.844  17.378  1.00  0.00      P3   C
ATOM   3847  O   MET C1243      -9.315  -7.736  17.655  1.00  0.00      P3   O
ATOM   3848  N   TYR C1244      -7.568  -6.378  18.160  1.00  0.00      P3   N
ATOM   3849  HN  TYR C1244      -6.881  -5.756  17.792  1.00  0.00      P3   H
ATOM   3850  CA  TYR C1244      -7.324  -6.904  19.497  1.00  0.00      P3   C
ATOM   3851  HA  TYR C1244      -7.251  -7.980  19.432  1.00  0.00      P3   H
ATOM   3852  CB  TYR C1244      -5.971  -6.466  19.993  1.00  0.00      P3   C
ATOM   3853  HB1 TYR C1244      -5.725  -5.420  19.716  1.00  0.00      P3   H
ATOM   3854  HB2 TYR C1244      -5.769  -6.548  21.082  1.00  0.00      P3   H
ATOM   3855  CG  TYR C1244      -4.829  -7.191  19.380  1.00  0.00      P3   C
ATOM   3856  CD1 TYR C1244      -4.805  -8.581  19.119  1.00  0.00      P3   C
ATOM   3857  HD1 TYR C1244      -5.639  -9.150  19.503  1.00  0.00      P3   H
ATOM   3858  CE1 TYR C1244      -3.676  -9.159  18.485  1.00  0.00      P3   C
ATOM   3859  HE1 TYR C1244      -3.722 -10.222  18.299  1.00  0.00      P3   H
ATOM   3860  CZ  TYR C1244      -2.482  -8.397  18.304  1.00  0.00      P3   C
ATOM   3861  OH  TYR C1244      -1.323  -8.984  17.679  1.00  0.00      P3   O
ATOM   3862  HH  TYR C1244      -1.533  -9.833  17.285  1.00  0.00      P3   H
ATOM   3863  CD2 TYR C1244      -3.735  -6.419  19.044  1.00  0.00      P3   C
ATOM   3864  HD2 TYR C1244      -3.731  -5.362  19.266  1.00  0.00      P3   H
ATOM   3865  CE2 TYR C1244      -2.532  -7.035  18.590  1.00  0.00      P3   C
ATOM   3866  HE2 TYR C1244      -1.730  -6.364  18.322  1.00  0.00      P3   H
ATOM   3867  C   TYR C1244      -8.400  -6.608  20.450  1.00  0.00      P3   C
ATOM   3868  O   TYR C1244      -8.806  -7.502  21.216  1.00  0.00      P3   O
ATOM   3869  N   ALA C1245      -8.961  -5.411  20.350  1.00  0.00      P3   N
ATOM   3870  HN  ALA C1245      -8.831  -4.840  19.541  1.00  0.00      P3   H
ATOM   3871  CA  ALA C1245     -10.171  -4.961  21.086  1.00  0.00      P3   C
ATOM   3872  HA  ALA C1245     -10.079  -5.006  22.162  1.00  0.00      P3   H
ATOM   3873  CB  ALA C1245     -10.553  -3.493  20.689  1.00  0.00      P3   C
ATOM   3874  HB1 ALA C1245      -9.795  -2.788  21.092  1.00  0.00      P3   H
ATOM   3875  HB2 ALA C1245     -10.457  -3.464  19.582  1.00  0.00      P3   H
ATOM   3876  HB3 ALA C1245     -11.602  -3.172  20.873  1.00  0.00      P3   H
ATOM   3877  C   ALA C1245     -11.384  -5.855  20.706  1.00  0.00      P3   C
ATOM   3878  O   ALA C1245     -12.023  -6.278  21.671  1.00  0.00      P3   O
ATOM   3879  N   ALA C1246     -11.677  -6.187  19.418  1.00  0.00      P3   N
ATOM   3880  HN  ALA C1246     -11.084  -5.852  18.691  1.00  0.00      P3   H
ATOM   3881  CA  ALA C1246     -12.800  -7.061  19.012  1.00  0.00      P3   C
ATOM   3882  HA  ALA C1246     -13.646  -6.758  19.611  1.00  0.00      P3   H
ATOM   3883  CB  ALA C1246     -13.015  -6.911  17.524  1.00  0.00      P3   C
ATOM   3884  HB1 ALA C1246     -13.374  -5.896  17.250  1.00  0.00      P3   H
ATOM   3885  HB2 ALA C1246     -12.096  -7.145  16.947  1.00  0.00      P3   H
ATOM   3886  HB3 ALA C1246     -13.807  -7.601  17.161  1.00  0.00      P3   H
ATOM   3887  C   ALA C1246     -12.473  -8.449  19.379  1.00  0.00      P3   C
ATOM   3888  O   ALA C1246     -13.397  -9.073  19.876  1.00  0.00      P3   O
ATOM   3889  N   VAL C1247     -11.257  -9.024  19.243  1.00  0.00      P3   N
ATOM   3890  HN  VAL C1247     -10.423  -8.623  18.872  1.00  0.00      P3   H
ATOM   3891  CA  VAL C1247     -11.094 -10.474  19.619  1.00  0.00      P3   C
ATOM   3892  HA  VAL C1247     -11.854 -10.989  19.050  1.00  0.00      P3   H
ATOM   3893  CB  VAL C1247      -9.685 -11.003  19.176  1.00  0.00      P3   C
ATOM   3894  HB  VAL C1247      -9.729 -10.612  18.138  1.00  0.00      P3   H
ATOM   3895  CG1 VAL C1247      -8.520 -10.556  20.080  1.00  0.00      P3   C
ATOM   3896 HG11 VAL C1247      -8.553  -9.446  20.074  1.00  0.00      P3   H
ATOM   3897 HG12 VAL C1247      -8.574 -11.101  21.046  1.00  0.00      P3   H
ATOM   3898 HG13 VAL C1247      -7.611 -10.886  19.533  1.00  0.00      P3   H
ATOM   3899  CG2 VAL C1247      -9.803 -12.607  19.103  1.00  0.00      P3   C
ATOM   3900 HG21 VAL C1247      -8.811 -13.031  18.833  1.00  0.00      P3   H
ATOM   3901 HG22 VAL C1247     -10.029 -13.083  20.080  1.00  0.00      P3   H
ATOM   3902 HG23 VAL C1247     -10.577 -12.999  18.409  1.00  0.00      P3   H
ATOM   3903  C   VAL C1247     -11.132 -10.686  21.101  1.00  0.00      P3   C
ATOM   3904  O   VAL C1247     -11.570 -11.693  21.683  1.00  0.00      P3   O
ATOM   3905  N   ASP C1248     -10.746  -9.700  21.927  1.00  0.00      P3   N
ATOM   3906  HN  ASP C1248     -10.205  -8.903  21.670  1.00  0.00      P3   H
ATOM   3907  CA  ASP C1248     -11.041  -9.739  23.328  1.00  0.00      P3   C
ATOM   3908  HA  ASP C1248     -10.707 -10.699  23.693  1.00  0.00      P3   H
ATOM   3909  CB  ASP C1248     -10.474  -8.497  24.019  1.00  0.00      P3   C
ATOM   3910  HB1 ASP C1248      -9.454  -8.324  23.615  1.00  0.00      P3   H
ATOM   3911  HB2 ASP C1248     -11.042  -7.554  23.875  1.00  0.00      P3   H
ATOM   3912  CG  ASP C1248     -10.419  -8.714  25.568  1.00  0.00      P3   C
ATOM   3913  OD1 ASP C1248      -9.841  -9.688  26.000  1.00  0.00      P3   O
ATOM   3914  OD2 ASP C1248     -10.935  -7.887  26.329  1.00  0.00      P3   O
ATOM   3915  C   ASP C1248     -12.544  -9.952  23.588  1.00  0.00      P3   C
ATOM   3916  O   ASP C1248     -12.943 -10.776  24.433  1.00  0.00      P3   O
ATOM   3917  N   SER C1249     -13.434  -9.161  22.886  1.00  0.00      P3   N
ATOM   3918  HN  SER C1249     -13.026  -8.371  22.433  1.00  0.00      P3   H
ATOM   3919  CA  SER C1249     -14.839  -9.318  23.206  1.00  0.00      P3   C
ATOM   3920  HA  SER C1249     -15.065  -9.575  24.230  1.00  0.00      P3   H
ATOM   3921  CB  SER C1249     -15.657  -8.054  22.909  1.00  0.00      P3   C
ATOM   3922  HB1 SER C1249     -15.459  -7.771  21.852  1.00  0.00      P3   H
ATOM   3923  HB2 SER C1249     -16.746  -8.267  22.962  1.00  0.00      P3   H
ATOM   3924  OG  SER C1249     -15.369  -6.928  23.740  1.00  0.00      P3   O
ATOM   3925  HG1 SER C1249     -15.899  -7.007  24.536  1.00  0.00      P3   H
ATOM   3926  C   SER C1249     -15.530 -10.381  22.375  1.00  0.00      P3   C
ATOM   3927  O   SER C1249     -16.591 -10.890  22.803  1.00  0.00      P3   O
ATOM   3928  N   ARG C1250     -14.910 -10.786  21.303  1.00  0.00      P3   N
ATOM   3929  HN  ARG C1250     -13.970 -10.529  21.089  1.00  0.00      P3   H
ATOM   3930  CA  ARG C1250     -15.520 -11.726  20.416  1.00  0.00      P3   C
ATOM   3931  HA  ARG C1250     -16.251 -12.359  20.898  1.00  0.00      P3   H
ATOM   3932  CB  ARG C1250     -16.022 -10.983  19.098  1.00  0.00      P3   C
ATOM   3933  HB1 ARG C1250     -15.192 -10.286  18.852  1.00  0.00      P3   H
ATOM   3934  HB2 ARG C1250     -16.178 -11.783  18.343  1.00  0.00      P3   H
ATOM   3935  CG  ARG C1250     -17.288 -10.146  19.167  1.00  0.00      P3   C
ATOM   3936  HG1 ARG C1250     -17.238  -9.270  19.849  1.00  0.00      P3   H
ATOM   3937  HG2 ARG C1250     -17.613  -9.745  18.183  1.00  0.00      P3   H
ATOM   3938  CD  ARG C1250     -18.382 -11.074  19.692  1.00  0.00      P3   C
ATOM   3939  HD1 ARG C1250     -18.458 -11.998  19.080  1.00  0.00      P3   H
ATOM   3940  HD2 ARG C1250     -18.218 -11.340  20.757  1.00  0.00      P3   H
ATOM   3941  NE  ARG C1250     -19.651 -10.258  19.475  1.00  0.00      P3   N
ATOM   3942  HE  ARG C1250     -19.642  -9.397  19.984  1.00  0.00      P3   H
ATOM   3943  CZ  ARG C1250     -20.849 -10.726  19.087  1.00  0.00      P3   C
ATOM   3944  NH1 ARG C1250     -21.049 -12.037  18.805  1.00  0.00      P3   N
ATOM   3945 HH11 ARG C1250     -21.985 -12.339  18.624  1.00  0.00      P3   H
ATOM   3946 HH12 ARG C1250     -20.292 -12.683  18.709  1.00  0.00      P3   H
ATOM   3947  NH2 ARG C1250     -21.910  -9.906  19.121  1.00  0.00      P3   N
ATOM   3948 HH21 ARG C1250     -22.786 -10.383  19.047  1.00  0.00      P3   H
ATOM   3949 HH22 ARG C1250     -21.720  -8.939  18.949  1.00  0.00      P3   H
ATOM   3950  C   ARG C1250     -14.541 -12.690  19.873  1.00  0.00      P3   C
ATOM   3951  O   ARG C1250     -13.551 -12.395  19.256  1.00  0.00      P3   O
ATOM   3952  N   GLU C1251     -14.830 -13.993  19.902  1.00  0.00      P3   N
ATOM   3953  HN  GLU C1251     -15.564 -14.332  20.486  1.00  0.00      P3   H
ATOM   3954  CA  GLU C1251     -14.007 -15.112  19.411  1.00  0.00      P3   C
ATOM   3955  HA  GLU C1251     -13.123 -15.174  20.029  1.00  0.00      P3   H
ATOM   3956  CB  GLU C1251     -14.728 -16.481  19.748  1.00  0.00      P3   C
ATOM   3957  HB1 GLU C1251     -15.191 -16.382  20.753  1.00  0.00      P3   H
ATOM   3958  HB2 GLU C1251     -15.578 -16.561  19.036  1.00  0.00      P3   H
ATOM   3959  CG  GLU C1251     -13.825 -17.755  19.607  1.00  0.00      P3   C
ATOM   3960  HG1 GLU C1251     -13.612 -17.819  18.519  1.00  0.00      P3   H
ATOM   3961  HG2 GLU C1251     -12.869 -17.702  20.172  1.00  0.00      P3   H
ATOM   3962  CD  GLU C1251     -14.566 -18.961  20.025  1.00  0.00      P3   C
ATOM   3963  OE1 GLU C1251     -15.692 -19.250  19.501  1.00  0.00      P3   O
ATOM   3964  OE2 GLU C1251     -13.982 -19.744  20.830  1.00  0.00      P3   O
ATOM   3965  C   GLU C1251     -13.642 -15.262  17.899  1.00  0.00      P3   C
ATOM   3966  O   GLU C1251     -12.485 -15.544  17.581  1.00  0.00      P3   O
ATOM   3967  N   LEU C1252     -14.452 -15.045  16.885  1.00  0.00      P3   N
ATOM   3968  HN  LEU C1252     -15.410 -14.831  17.060  1.00  0.00      P3   H
ATOM   3969  CA  LEU C1252     -13.963 -15.283  15.483  1.00  0.00      P3   C
ATOM   3970  HA  LEU C1252     -12.944 -14.947  15.352  1.00  0.00      P3   H
ATOM   3971  CB  LEU C1252     -14.060 -16.846  15.195  1.00  0.00      P3   C
ATOM   3972  HB1 LEU C1252     -13.504 -17.077  14.261  1.00  0.00      P3   H
ATOM   3973  HB2 LEU C1252     -13.555 -17.512  15.928  1.00  0.00      P3   H
ATOM   3974  CG  LEU C1252     -15.552 -17.180  15.204  1.00  0.00      P3   C
ATOM   3975  HG  LEU C1252     -16.037 -16.553  14.416  1.00  0.00      P3   H
ATOM   3976  CD1 LEU C1252     -15.769 -18.677  14.934  1.00  0.00      P3   C
ATOM   3977 HD11 LEU C1252     -16.850 -18.930  14.988  1.00  0.00      P3   H
ATOM   3978 HD12 LEU C1252     -15.397 -18.951  13.924  1.00  0.00      P3   H
ATOM   3979 HD13 LEU C1252     -15.231 -19.293  15.686  1.00  0.00      P3   H
ATOM   3980  CD2 LEU C1252     -16.221 -16.855  16.548  1.00  0.00      P3   C
ATOM   3981 HD21 LEU C1252     -17.306 -17.094  16.507  1.00  0.00      P3   H
ATOM   3982 HD22 LEU C1252     -15.778 -17.440  17.379  1.00  0.00      P3   H
ATOM   3983 HD23 LEU C1252     -16.112 -15.774  16.786  1.00  0.00      P3   H
ATOM   3984  C   LEU C1252     -14.783 -14.497  14.546  1.00  0.00      P3   C
ATOM   3985  O   LEU C1252     -14.596 -14.590  13.353  1.00  0.00      P3   O
ATOM   3986  N   TYR C1253     -15.624 -13.572  15.045  1.00  0.00      P3   N
ATOM   3987  HN  TYR C1253     -15.646 -13.430  16.031  1.00  0.00      P3   H
ATOM   3988  CA  TYR C1253     -16.424 -12.661  14.269  1.00  0.00      P3   C
ATOM   3989  HA  TYR C1253     -16.460 -13.182  13.323  1.00  0.00      P3   H
ATOM   3990  CB  TYR C1253     -17.766 -12.463  14.976  1.00  0.00      P3   C
ATOM   3991  HB1 TYR C1253     -17.747 -11.715  15.798  1.00  0.00      P3   H
ATOM   3992  HB2 TYR C1253     -18.489 -12.004  14.269  1.00  0.00      P3   H
ATOM   3993  CG  TYR C1253     -18.495 -13.677  15.541  1.00  0.00      P3   C
ATOM   3994  CD1 TYR C1253     -18.258 -14.100  16.861  1.00  0.00      P3   C
ATOM   3995  HD1 TYR C1253     -17.597 -13.528  17.498  1.00  0.00      P3   H
ATOM   3996  CE1 TYR C1253     -18.857 -15.271  17.349  1.00  0.00      P3   C
ATOM   3997  HE1 TYR C1253     -18.670 -15.603  18.359  1.00  0.00      P3   H
ATOM   3998  CZ  TYR C1253     -19.698 -16.024  16.524  1.00  0.00      P3   C
ATOM   3999  OH  TYR C1253     -20.268 -17.213  17.011  1.00  0.00      P3   O
ATOM   4000  HH  TYR C1253     -20.863 -17.545  16.335  1.00  0.00      P3   H
ATOM   4001  CD2 TYR C1253     -19.357 -14.434  14.727  1.00  0.00      P3   C
ATOM   4002  HD2 TYR C1253     -19.534 -14.134  13.703  1.00  0.00      P3   H
ATOM   4003  CE2 TYR C1253     -19.951 -15.606  15.215  1.00  0.00      P3   C
ATOM   4004  HE2 TYR C1253     -20.587 -16.193  14.569  1.00  0.00      P3   H
ATOM   4005  C   TYR C1253     -15.707 -11.374  13.962  1.00  0.00      P3   C
ATOM   4006  O   TYR C1253     -16.250 -10.499  13.277  1.00  0.00      P3   O
ATOM   4007  N   MET C1254     -14.425 -11.214  14.401  1.00  0.00      P3   N
ATOM   4008  HN  MET C1254     -13.980 -11.933  14.930  1.00  0.00      P3   H
ATOM   4009  CA  MET C1254     -13.592 -10.180  13.965  1.00  0.00      P3   C
ATOM   4010  HA  MET C1254     -14.134  -9.249  14.045  1.00  0.00      P3   H
ATOM   4011  CB  MET C1254     -12.331 -10.007  14.922  1.00  0.00      P3   C
ATOM   4012  HB1 MET C1254     -11.506  -9.557  14.332  1.00  0.00      P3   H
ATOM   4013  HB2 MET C1254     -12.632  -9.243  15.672  1.00  0.00      P3   H
ATOM   4014  CG  MET C1254     -11.939 -11.126  15.865  1.00  0.00      P3   C
ATOM   4015  HG1 MET C1254     -11.168 -10.848  16.615  1.00  0.00      P3   H
ATOM   4016  HG2 MET C1254     -12.857 -11.343  16.452  1.00  0.00      P3   H
ATOM   4017  SD  MET C1254     -11.570 -11.875  15.316  1.00  0.00      P3   S
ATOM   4018  CE  MET P  65     -10.281 -12.167  17.822  1.00  0.00      P3   C
ATOM   4019  HE1 MET P  65      -9.414 -12.083  18.513  1.00  0.00      P3   H
ATOM   4020  HE2 MET P  65     -11.188 -12.359  18.433  1.00  0.00      P3   H
ATOM   4021  HE3 MET P  65     -10.113 -13.052  17.171  1.00  0.00      P3   H
ATOM   4022  C   MET C1254     -13.109 -10.361  12.519  1.00  0.00      P3   C
ATOM   4023  O   MET C1254     -13.092  -9.420  11.767  1.00  0.00      P3   O
ATOM   4024  N   TYR C1255     -12.848 -11.627  12.115  1.00  0.00      P3   N
ATOM   4025  HN  TYR C1255     -12.749 -12.304  12.840  1.00  0.00      P3   H
ATOM   4026  CA  TYR C1255     -12.316 -12.004  10.787  1.00  0.00      P3   C
ATOM   4027  HA  TYR C1255     -11.482 -11.357  10.558  1.00  0.00      P3   H
ATOM   4028  CB  TYR C1255     -11.772 -13.475  10.904  1.00  0.00      P3   C
ATOM   4029  HB1 TYR C1255     -10.981 -13.543  11.681  1.00  0.00      P3   H
ATOM   4030  HB2 TYR C1255     -12.646 -14.071  11.246  1.00  0.00      P3   H
ATOM   4031  CG  TYR C1255     -11.122 -13.999   9.629  1.00  0.00      P3   C
ATOM   4032  CD1 TYR C1255      -9.746 -13.819   9.405  1.00  0.00      P3   C
ATOM   4033  HD1 TYR C1255      -9.133 -13.355  10.165  1.00  0.00      P3   H
ATOM   4034  CE1 TYR C1255      -9.167 -14.218   8.190  1.00  0.00      P3   C
ATOM   4035  HE1 TYR C1255      -8.112 -14.072   8.011  1.00  0.00      P3   H
ATOM   4036  CZ  TYR C1255      -9.956 -14.801   7.195  1.00  0.00      P3   C
ATOM   4037  OH  TYR C1255      -9.373 -15.169   5.970  1.00  0.00      P3   O
ATOM   4038  HH  TYR C1255     -10.048 -15.613   5.452  1.00  0.00      P3   H
ATOM   4039  CD2 TYR C1255     -11.902 -14.604   8.628  1.00  0.00      P3   C
ATOM   4040  HD2 TYR C1255     -12.966 -14.733   8.775  1.00  0.00      P3   H
ATOM   4041  CE2 TYR C1255     -11.323 -14.999   7.413  1.00  0.00      P3   C
ATOM   4042  HE2 TYR C1255     -11.939 -15.436   6.642  1.00  0.00      P3   H
ATOM   4043  C   TYR C1255     -13.323 -11.951   9.644  1.00  0.00      P3   C
ATOM   4044  O   TYR C1255     -12.742 -11.347   8.732  1.00  0.00      P3   O
ATOM   4045  N   LEU C1256     -14.612 -12.334   9.497  1.00  0.00      P3   N
ATOM   4046  HN  LEU C1256     -15.088 -12.815  10.231  1.00  0.00      P3   H
ATOM   4047  CA  LEU C1256     -15.446 -12.097   8.274  1.00  0.00      P3   C
ATOM   4048  HA  LEU C1256     -14.860 -12.391   7.415  1.00  0.00      P3   H
ATOM   4049  CB  LEU C1256     -16.767 -12.885   8.557  1.00  0.00      P3   C
ATOM   4050  HB1 LEU C1256     -16.539 -13.883   8.123  1.00  0.00      P3   H
ATOM   4051  HB2 LEU C1256     -17.673 -12.414   8.119  1.00  0.00      P3   H
ATOM   4052  CG  LEU C1256     -16.788 -13.090  10.077  1.00  0.00      P3   C
ATOM   4053  HG  LEU C1256     -16.758 -12.078  10.548  1.00  0.00      P3   H
ATOM   4054  CD1 LEU C1256     -18.048 -13.861  10.497  1.00  0.00      P3   C
ATOM   4055 HD11 LEU C1256     -18.042 -14.052  11.592  1.00  0.00      P3   H
ATOM   4056 HD12 LEU C1256     -18.963 -13.281  10.251  1.00  0.00      P3   H
ATOM   4057 HD13 LEU C1256     -18.102 -14.840   9.975  1.00  0.00      P3   H
ATOM   4058  CD2 LEU C1256     -15.575 -13.886  10.581  1.00  0.00      P3   C
ATOM   4059 HD21 LEU C1256     -15.618 -13.996  11.686  1.00  0.00      P3   H
ATOM   4060 HD22 LEU C1256     -15.541 -14.903  10.143  1.00  0.00      P3   H
ATOM   4061 HD23 LEU C1256     -14.630 -13.361  10.322  1.00  0.00      P3   H
ATOM   4062  C   LEU C1256     -15.685 -10.616   8.169  1.00  0.00      P3   C
ATOM   4063  O   LEU C1256     -16.144 -10.092   7.153  1.00  0.00      P3   O
ATOM   4064  N   TYR C1257     -15.329  -9.777   9.193  1.00  0.00      P3   N
ATOM   4065  HN  TYR C1257     -15.334 -10.175  10.106  1.00  0.00      P3   H
ATOM   4066  CA  TYR C1257     -15.344  -8.337   9.218  1.00  0.00      P3   C
ATOM   4067  HA  TYR C1257     -16.057  -8.071   8.451  1.00  0.00      P3   H
ATOM   4068  CB  TYR C1257     -15.782  -7.850  10.539  1.00  0.00      P3   C
ATOM   4069  HB1 TYR C1257     -16.859  -8.107  10.624  1.00  0.00      P3   H
ATOM   4070  HB2 TYR C1257     -15.142  -8.275  11.341  1.00  0.00      P3   H
ATOM   4071  CG  TYR C1257     -15.762  -6.381  10.682  1.00  0.00      P3   C
ATOM   4072  CD1 TYR C1257     -16.895  -5.617  10.352  1.00  0.00      P3   C
ATOM   4073  HD1 TYR C1257     -17.769  -6.102   9.939  1.00  0.00      P3   H
ATOM   4074  CE1 TYR C1257     -16.699  -4.474  10.574  1.00  0.00      P3   C
ATOM   4075  HE1 TYR C1257     -17.156  -3.595  10.119  1.00  0.00      P3   H
ATOM   4076  CZ  TYR C1257     -15.470  -4.064  11.098  1.00  0.00      P3   C
ATOM   4077  OH  TYR C1257     -15.030  -3.047  10.232  1.00  0.00      P3   O
ATOM   4078  HH  TYR C1257     -14.220  -2.686  10.597  1.00  0.00      P3   H
ATOM   4079  CD2 TYR C1257     -15.146  -5.604  11.608  1.00  0.00      P3   C
ATOM   4080  HD2 TYR C1257     -14.371  -5.974  12.268  1.00  0.00      P3   H
ATOM   4081  CE2 TYR C1257     -15.179  -4.206  11.501  1.00  0.00      P3   C
ATOM   4082  HE2 TYR C1257     -15.303  -3.520  11.851  1.00  0.00      P3   H
ATOM   4083  C   TYR C1257     -14.037  -7.782   8.725  1.00  0.00      P3   C
ATOM   4084  O   TYR C1257     -13.732  -7.584   7.594  1.00  0.00      P3   O
ATOM   4085  N   PHE C1258     -13.058  -7.588   9.619  1.00  0.00      P3   N
ATOM   4086  HN  PHE C1258     -13.158  -7.948  10.544  1.00  0.00      P3   H
ATOM   4087  CA  PHE C1258     -11.759  -6.888   9.348  1.00  0.00      P3   C
ATOM   4088  HA  PHE C1258     -12.032  -5.878   9.079  1.00  0.00      P3   H
ATOM   4089  CB  PHE C1258     -10.874  -7.005  10.697  1.00  0.00      P3   C
ATOM   4090  HB1 PHE C1258     -10.773  -8.050  11.058  1.00  0.00      P3   H
ATOM   4091  HB2 PHE C1258      -9.870  -6.554  10.549  1.00  0.00      P3   H
ATOM   4092  CG  PHE C1258     -11.511  -6.210  11.756  1.00  0.00      P3   C
ATOM   4093  CD1 PHE C1258     -11.606  -4.802  11.657  1.00  0.00      P3   C
ATOM   4094  HD1 PHE C1258     -11.320  -4.154  10.842  1.00  0.00      P3   H
ATOM   4095  CE1 PHE C1258     -12.083  -4.078  12.793  1.00  0.00      P3   C
ATOM   4096  HE1 PHE C1258     -12.320  -3.025  12.760  1.00  0.00      P3   H
ATOM   4097  CZ  PHE C1258     -12.516  -4.760  13.903  1.00  0.00      P3   C
ATOM   4098  HZ  PHE C1258     -12.983  -4.220  14.714  1.00  0.00      P3   H
ATOM   4099  CD2 PHE C1258     -11.992  -6.879  12.896  1.00  0.00      P3   C
ATOM   4100  HD2 PHE C1258     -11.752  -7.926  13.014  1.00  0.00      P3   H
ATOM   4101  CE2 PHE C1258     -12.368  -6.127  13.983  1.00  0.00      P3   C
ATOM   4102  HE2 PHE C1258     -12.527  -6.661  14.908  1.00  0.00      P3   H
ATOM   4103  C   PHE C1258     -10.883  -7.383   8.257  1.00  0.00      P3   C
ATOM   4104  O   PHE C1258     -10.322  -6.608   7.522  1.00  0.00      P3   O
ATOM   4105  N   VAL C1259     -10.723  -8.724   8.057  1.00  0.00      P3   N
ATOM   4106  HN  VAL C1259     -11.181  -9.416   8.610  1.00  0.00      P3   H
ATOM   4107  CA  VAL C1259      -9.647  -9.223   7.155  1.00  0.00      P3   C
ATOM   4108  HA  VAL C1259      -8.839  -8.509   7.205  1.00  0.00      P3   H
ATOM   4109  CB  VAL C1259      -9.075 -10.576   7.696  1.00  0.00      P3   C
ATOM   4110  HB  VAL C1259      -9.914 -11.313   7.716  1.00  0.00      P3   H
ATOM   4111  CG1 VAL C1259      -7.950 -11.175   6.824  1.00  0.00      P3   C
ATOM   4112 HG11 VAL C1259      -7.563 -12.110   7.283  1.00  0.00      P3   H
ATOM   4113 HG12 VAL C1259      -8.312 -11.431   5.806  1.00  0.00      P3   H
ATOM   4114 HG13 VAL C1259      -7.103 -10.462   6.731  1.00  0.00      P3   H
ATOM   4115  CG2 VAL C1259      -8.564 -10.453   9.144  1.00  0.00      P3   C
ATOM   4116 HG21 VAL C1259      -8.127 -11.414   9.490  1.00  0.00      P3   H
ATOM   4117 HG22 VAL C1259      -7.780  -9.667   9.216  1.00  0.00      P3   H
ATOM   4118 HG23 VAL C1259      -9.387 -10.189   9.841  1.00  0.00      P3   H
ATOM   4119  C   VAL C1259     -10.087  -9.321   5.753  1.00  0.00      P3   C
ATOM   4120  O   VAL C1259      -9.367  -9.196   4.771  1.00  0.00      P3   O
ATOM   4121  N   ILE C1260     -11.380  -9.486   5.530  1.00  0.00      P3   N
ATOM   4122  HN  ILE C1260     -11.992  -9.709   6.285  1.00  0.00      P3   H
ATOM   4123  CA  ILE C1260     -12.101  -9.265   4.295  1.00  0.00      P3   C
ATOM   4124  HA  ILE C1260     -11.702  -9.885   3.507  1.00  0.00      P3   H
ATOM   4125  CB  ILE C1260     -13.543  -9.628   4.513  1.00  0.00      P3   C
ATOM   4126  HB  ILE C1260     -14.017  -9.055   5.339  1.00  0.00      P3   H
ATOM   4127  CG2 ILE C1260     -13.591 -11.068   4.880  1.00  0.00      P3   C
ATOM   4128 HG21 ILE C1260     -14.586 -11.337   5.297  1.00  0.00      P3   H
ATOM   4129 HG22 ILE C1260     -13.391 -11.752   4.027  1.00  0.00      P3   H
ATOM   4130 HG23 ILE C1260     -12.870 -11.442   5.637  1.00  0.00      P3   H
ATOM   4131  CG1 ILE C1260     -14.445  -9.484   3.204  1.00  0.00      P3   C
ATOM   4132 HG11 ILE C1260     -15.426  -9.996   3.107  1.00  0.00      P3   H
ATOM   4133 HG12 ILE C1260     -14.721  -8.412   3.291  1.00  0.00      P3   H
ATOM   4134  CD  ILE C1260     -13.916  -9.870   2.448  1.00  0.00      P3   C
ATOM   4135  HD1 ILE P  71     -16.478  -9.787   2.456  1.00  0.00      P3   H
ATOM   4136  HD2 ILE P  71     -16.015 -10.892   3.801  1.00  0.00      P3   H
ATOM   4137  HD3 ILE P  71     -16.406  -9.164   4.140  1.00  0.00      P3   H
ATOM   4138  C   ILE C1260     -11.901  -7.810   3.855  1.00  0.00      P3   C
ATOM   4139  O   ILE C1260     -11.422  -7.605   2.726  1.00  0.00      P3   O
ATOM   4140  N   PHE C1261     -12.226  -6.876   4.787  1.00  0.00      P3   N
ATOM   4141  HN  PHE C1261     -12.484  -7.106   5.723  1.00  0.00      P3   H
ATOM   4142  CA  PHE C1261     -12.092  -5.438   4.569  1.00  0.00      P3   C
ATOM   4143  HA  PHE C1261     -12.691  -5.058   3.754  1.00  0.00      P3   H
ATOM   4144  CB  PHE C1261     -12.595  -4.715   5.891  1.00  0.00      P3   C
ATOM   4145  HB1 PHE C1261     -12.386  -5.341   6.785  1.00  0.00      P3   H
ATOM   4146  HB2 PHE C1261     -12.096  -3.726   5.984  1.00  0.00      P3   H
ATOM   4147  CG  PHE C1261     -14.077  -4.471   5.725  1.00  0.00      P3   C
ATOM   4148  CD1 PHE C1261     -15.007  -5.437   6.148  1.00  0.00      P3   C
ATOM   4149  HD1 PHE C1261     -14.658  -6.341   6.629  1.00  0.00      P3   H
ATOM   4150  CE1 PHE C1261     -16.379  -5.242   5.947  1.00  0.00      P3   C
ATOM   4151  HE1 PHE C1261     -17.086  -5.991   6.279  1.00  0.00      P3   H
ATOM   4152  CZ  PHE C1261     -16.836  -4.075   5.322  1.00  0.00      P3   C
ATOM   4153  HZ  PHE C1261     -17.893  -3.921   5.169  1.00  0.00      P3   H
ATOM   4154  CD2 PHE C1261     -14.548  -3.299   5.108  1.00  0.00      P3   C
ATOM   4155  HD2 PHE C1261     -13.848  -2.549   4.768  1.00  0.00      P3   H
ATOM   4156  CE2 PHE C1261     -15.919  -3.103   4.903  1.00  0.00      P3   C
ATOM   4157  HE2 PHE C1261     -16.267  -2.201   4.420  1.00  0.00      P3   H
ATOM   4158  C   PHE C1261     -10.630  -5.030   4.227  1.00  0.00      P3   C
ATOM   4159  O   PHE C1261     -10.383  -4.227   3.311  1.00  0.00      P3   O
ATOM   4160  N   ILE C1262      -9.614  -5.637   4.882  1.00  0.00      P3   N
ATOM   4161  HN  ILE C1262      -9.845  -6.136   5.714  1.00  0.00      P3   H
ATOM   4162  CA  ILE C1262      -8.258  -5.491   4.474  1.00  0.00      P3   C
ATOM   4163  HA  ILE C1262      -8.042  -4.450   4.664  1.00  0.00      P3   H
ATOM   4164  CB  ILE C1262      -7.468  -6.263   5.511  1.00  0.00      P3   C
ATOM   4165  HB  ILE C1262      -7.627  -5.696   6.463  1.00  0.00      P3   H
ATOM   4166  CG2 ILE C1262      -7.998  -7.691   5.768  1.00  0.00      P3   C
ATOM   4167 HG21 ILE C1262      -7.484  -8.149   6.639  1.00  0.00      P3   H
ATOM   4168 HG22 ILE C1262      -9.086  -7.676   5.988  1.00  0.00      P3   H
ATOM   4169 HG23 ILE C1262      -7.828  -8.343   4.884  1.00  0.00      P3   H
ATOM   4170  CG1 ILE C1262      -5.938  -6.243   5.268  1.00  0.00      P3   C
ATOM   4171 HG11 ILE C1262      -5.711  -6.657   4.259  1.00  0.00      P3   H
ATOM   4172 HG12 ILE C1262      -5.584  -5.187   5.278  1.00  0.00      P3   H
ATOM   4173  CD  ILE C1262      -5.126  -7.024   6.315  1.00  0.00      P3   C
ATOM   4174  HD1 ILE C1262      -4.037  -6.921   6.114  1.00  0.00      P3   H
ATOM   4175  HD2 ILE C1262      -5.329  -6.637   7.336  1.00  0.00      P3   H
ATOM   4176  HD3 ILE C1262      -5.379  -8.105   6.291  1.00  0.00      P3   H
ATOM   4177  C   ILE C1262      -7.769  -5.837   3.058  1.00  0.00      P3   C
ATOM   4178  O   ILE C1262      -7.231  -4.927   2.412  1.00  0.00      P3   O
ATOM   4179  N   ILE C1263      -8.031  -7.076   2.550  1.00  0.00      P3   N
ATOM   4180  HN  ILE C1263      -8.367  -7.846   3.088  1.00  0.00      P3   H
ATOM   4181  CA  ILE C1263      -7.778  -7.527   1.212  1.00  0.00      P3   C
ATOM   4182  HA  ILE C1263      -6.815  -7.140   0.911  1.00  0.00      P3   H
ATOM   4183  CB  ILE C1263      -7.752  -9.015   1.079  1.00  0.00      P3   C
ATOM   4184  HB  ILE C1263      -6.861  -9.333   1.678  1.00  0.00      P3   H
ATOM   4185  CG2 ILE C1263      -8.971  -9.722   1.712  1.00  0.00      P3   C
ATOM   4186 HG21 ILE C1263      -8.823 -10.822   1.722  1.00  0.00      P3   H
ATOM   4187 HG22 ILE C1263      -9.119  -9.394   2.762  1.00  0.00      P3   H
ATOM   4188 HG23 ILE C1263      -9.898  -9.502   1.141  1.00  0.00      P3   H
ATOM   4189  CG1 ILE C1263      -7.478  -9.504  -0.366  1.00  0.00      P3   C
ATOM   4190 HG11 ILE C1263      -8.249  -9.092  -1.055  1.00  0.00      P3   H
ATOM   4191 HG12 ILE C1263      -6.492  -9.109  -0.700  1.00  0.00      P3   H
ATOM   4192  CD  ILE C1263      -7.449 -11.035  -0.514  1.00  0.00      P3   C
ATOM   4193  HD1 ILE P  74      -5.054  -8.569   1.256  1.00  0.00      P3   H
ATOM   4194  HD2 ILE P  74      -8.269 -10.707   3.190  1.00  0.00      P3   H
ATOM   4195  HD3 ILE C1263      -7.401 -11.330  -1.584  1.00  0.00      P3   H
ATOM   4196  C   ILE C1263      -8.622  -6.844   0.132  1.00  0.00      P3   C
ATOM   4197  O   ILE C1263      -8.197  -6.655  -1.025  1.00  0.00      P3   O
ATOM   4198  N   PHE C1264      -9.895  -6.549   0.400  1.00  0.00      P3   N
ATOM   4199  HN  PHE C1264     -10.201  -6.777   1.321  1.00  0.00      P3   H
ATOM   4200  CA  PHE C1264     -10.728  -5.854  -0.520  1.00  0.00      P3   C
ATOM   4201  HA  PHE C1264     -10.668  -6.430  -1.431  1.00  0.00      P3   H
ATOM   4202  CB  PHE C1264     -12.168  -5.816   0.122  1.00  0.00      P3   C
ATOM   4203  HB1 PHE C1264     -12.383  -6.896   0.279  1.00  0.00      P3   H
ATOM   4204  HB2 PHE C1264     -12.225  -5.249   1.076  1.00  0.00      P3   H
ATOM   4205  CG  PHE C1264     -13.301  -5.309  -0.775  1.00  0.00      P3   C
ATOM   4206  CD1 PHE C1264     -14.027  -6.206  -1.577  1.00  0.00      P3   C
ATOM   4207  HD1 PHE C1264     -13.808  -7.264  -1.530  1.00  0.00      P3   H
ATOM   4208  CE1 PHE C1264     -15.028  -5.742  -2.440  1.00  0.00      P3   C
ATOM   4209  HE1 PHE P  75     -15.165  -3.270   1.587  1.00  0.00      P3   H
ATOM   4210  CZ  PHE C1264     -15.313  -4.373  -2.508  1.00  0.00      P3   C
ATOM   4211  HZ  PHE C1264     -16.087  -4.013  -3.171  1.00  0.00      P3   H
ATOM   4212  CD2 PHE C1264     -13.605  -3.937  -0.844  1.00  0.00      P3   C
ATOM   4213  HD2 PHE C1264     -13.052  -3.231  -0.241  1.00  0.00      P3   H
ATOM   4214  CE2 PHE C1264     -14.602  -3.470  -1.708  1.00  0.00      P3   C
ATOM   4215  HE2 PHE P  75     -13.475  -3.320   0.949  1.00  0.00      P3   H
ATOM   4216  C   PHE C1264     -10.299  -4.475  -0.807  1.00  0.00      P3   C
ATOM   4217  O   PHE C1264     -10.101  -4.077  -1.975  1.00  0.00      P3   O
ATOM   4218  N   GLY C1265      -9.877  -3.709   0.227  1.00  0.00      P3   N
ATOM   4219  HN  GLY C1265      -9.754  -4.042   1.158  1.00  0.00      P3   H
ATOM   4220  CA  GLY C1265      -9.313  -2.350   0.025  1.00  0.00      P3   C
ATOM   4221  HA1 GLY C1265      -9.083  -1.978   1.014  1.00  0.00      P3   H
ATOM   4222  HA2 GLY C1265     -10.073  -1.785  -0.496  1.00  0.00      P3   H
ATOM   4223  C   GLY C1265      -8.041  -2.300  -0.804  1.00  0.00      P3   C
ATOM   4224  O   GLY C1265      -7.887  -1.467  -1.704  1.00  0.00      P3   O
ATOM   4225  N   SER C1266      -7.147  -3.269  -0.543  1.00  0.00      P3   N
ATOM   4226  HN  SER C1266      -7.207  -3.946   0.187  1.00  0.00      P3   H
ATOM   4227  CA  SER C1266      -5.968  -3.358  -1.343  1.00  0.00      P3   C
ATOM   4228  HA  SER C1266      -5.419  -2.451  -1.133  1.00  0.00      P3   H
ATOM   4229  CB  SER C1266      -5.034  -4.315  -0.674  1.00  0.00      P3   C
ATOM   4230  HB1 SER C1266      -5.021  -4.079   0.411  1.00  0.00      P3   H
ATOM   4231  HB2 SER C1266      -5.477  -5.333  -0.692  1.00  0.00      P3   H
ATOM   4232  OG  SER C1266      -3.808  -4.481  -1.399  1.00  0.00      P3   O
ATOM   4233  HG1 SER C1266      -3.186  -4.921  -0.807  1.00  0.00      P3   H
ATOM   4234  C   SER C1266      -6.232  -3.598  -2.776  1.00  0.00      P3   C
ATOM   4235  O   SER C1266      -5.573  -3.172  -3.694  1.00  0.00      P3   O
ATOM   4236  N   PHE C1267      -7.286  -4.354  -3.062  1.00  0.00      P3   N
ATOM   4237  HN  PHE C1267      -7.814  -4.682  -2.283  1.00  0.00      P3   H
ATOM   4238  CA  PHE C1267      -7.803  -4.538  -4.434  1.00  0.00      P3   C
ATOM   4239  HA  PHE C1267      -6.909  -4.771  -4.992  1.00  0.00      P3   H
ATOM   4240  CB  PHE C1267      -8.763  -5.775  -4.490  1.00  0.00      P3   C
ATOM   4241  HB1 PHE C1267      -8.423  -6.520  -3.740  1.00  0.00      P3   H
ATOM   4242  HB2 PHE C1267      -9.769  -5.421  -4.178  1.00  0.00      P3   H
ATOM   4243  CG  PHE C1267      -8.821  -6.452  -5.791  1.00  0.00      P3   C
ATOM   4244  CD1 PHE C1267      -8.116  -7.608  -6.049  1.00  0.00      P3   C
ATOM   4245  HD1 PHE C1267      -7.608  -8.041  -5.200  1.00  0.00      P3   H
ATOM   4246  CE1 PHE C1267      -8.228  -8.246  -7.305  1.00  0.00      P3   C
ATOM   4247  HE1 PHE C1267      -7.604  -9.063  -7.636  1.00  0.00      P3   H
ATOM   4248  CZ  PHE C1267      -9.070  -7.767  -8.284  1.00  0.00      P3   C
ATOM   4249  HZ  PHE C1267      -9.166  -8.307  -9.215  1.00  0.00      P3   H
ATOM   4250  CD2 PHE C1267      -9.659  -5.990  -6.798  1.00  0.00      P3   C
ATOM   4251  HD2 PHE C1267     -10.244  -5.100  -6.615  1.00  0.00      P3   H
ATOM   4252  CE2 PHE C1267      -9.807  -6.593  -8.076  1.00  0.00      P3   C
ATOM   4253  HE2 PHE C1267     -10.468  -6.266  -8.865  1.00  0.00      P3   H
ATOM   4254  C   PHE C1267      -8.316  -3.334  -5.069  1.00  0.00      P3   C
ATOM   4255  O   PHE C1267      -7.979  -3.005  -6.171  1.00  0.00      P3   O
ATOM   4256  N   PHE C1268      -9.130  -2.559  -4.262  1.00  0.00      P3   N
ATOM   4257  HN  PHE C1268      -9.335  -2.913  -3.353  1.00  0.00      P3   H
ATOM   4258  CA  PHE C1268      -9.850  -1.255  -4.621  1.00  0.00      P3   C
ATOM   4259  HA  PHE C1268     -10.301  -1.416  -5.589  1.00  0.00      P3   H
ATOM   4260  CB  PHE C1268     -10.953  -0.973  -3.593  1.00  0.00      P3   C
ATOM   4261  HB1 PHE C1268     -10.757  -1.536  -2.655  1.00  0.00      P3   H
ATOM   4262  HB2 PHE C1268     -11.045   0.104  -3.336  1.00  0.00      P3   H
ATOM   4263  CG  PHE C1268     -12.206  -1.554  -4.199  1.00  0.00      P3   C
ATOM   4264  CD1 PHE C1268     -13.082  -0.739  -4.998  1.00  0.00      P3   C
ATOM   4265  HD1 PHE C1268     -12.831   0.294  -5.187  1.00  0.00      P3   H
ATOM   4266  CE1 PHE C1268     -14.301  -1.208  -5.488  1.00  0.00      P3   C
ATOM   4267  HE1 PHE C1268     -14.912  -0.488  -6.013  1.00  0.00      P3   H
ATOM   4268  CZ  PHE C1268     -14.759  -2.542  -5.052  1.00  0.00      P3   C
ATOM   4269  HZ  PHE C1268     -15.781  -2.847  -5.217  1.00  0.00      P3   H
ATOM   4270  CD2 PHE C1268     -12.640  -2.836  -3.869  1.00  0.00      P3   C
ATOM   4271  HD2 PHE C1268     -12.168  -3.520  -3.179  1.00  0.00      P3   H
ATOM   4272  CE2 PHE C1268     -13.886  -3.397  -4.364  1.00  0.00      P3   C
ATOM   4273  HE2 PHE C1268     -14.065  -4.415  -4.051  1.00  0.00      P3   H
ATOM   4274  C   PHE C1268      -8.891  -0.100  -4.833  1.00  0.00      P3   C
ATOM   4275  O   PHE C1268      -9.085   0.726  -5.732  1.00  0.00      P3   O
ATOM   4276  N   THR C1269      -7.874   0.017  -3.992  1.00  0.00      P3   N
ATOM   4277  HN  THR C1269      -7.870  -0.730  -3.333  1.00  0.00      P3   H
ATOM   4278  CA  THR C1269      -6.879   1.075  -3.905  1.00  0.00      P3   C
ATOM   4279  HA  THR C1269      -7.568   1.897  -3.774  1.00  0.00      P3   H
ATOM   4280  CB  THR C1269      -5.958   1.036  -2.778  1.00  0.00      P3   C
ATOM   4281  HB  THR C1269      -6.545   0.533  -1.979  1.00  0.00      P3   H
ATOM   4282  OG1 THR C1269      -5.111   0.563  -3.023  1.00  0.00      P3   O
ATOM   4283  HG1 THR C1269      -4.471   1.994  -2.029  1.00  0.00      P3   H
ATOM   4284  CG2 THR C1269      -5.490   2.415  -2.316  1.00  0.00      P3   C
ATOM   4285 HG21 THR C1269      -4.779   2.401  -1.462  1.00  0.00      P3   H
ATOM   4286 HG22 THR C1269      -5.027   2.775  -3.260  1.00  0.00      P3   H
ATOM   4287 HG23 THR C1269      -6.356   3.018  -1.967  1.00  0.00      P3   H
ATOM   4288  C   THR C1269      -6.233   1.447  -5.210  1.00  0.00      P3   C
ATOM   4289  O   THR C1269      -6.049   2.651  -5.486  1.00  0.00      P3   O
ATOM   4290  N   LEU C1270      -5.907   0.531  -6.164  1.00  0.00      P3   N
ATOM   4291  HN  LEU C1270      -6.003  -0.460  -6.111  1.00  0.00      P3   H
ATOM   4292  CA  LEU C1270      -5.212   0.795  -7.429  1.00  0.00      P3   C
ATOM   4293  HA  LEU C1270      -4.371   1.419  -7.164  1.00  0.00      P3   H
ATOM   4294  CB  LEU C1270      -4.603  -0.565  -7.933  1.00  0.00      P3   C
ATOM   4295  HB1 LEU C1270      -3.912  -0.931  -7.139  1.00  0.00      P3   H
ATOM   4296  HB2 LEU C1270      -5.417  -1.321  -8.004  1.00  0.00      P3   H
ATOM   4297  CG  LEU C1270      -3.813  -0.545  -9.263  1.00  0.00      P3   C
ATOM   4298  HG  LEU C1270      -2.972   0.178  -9.137  1.00  0.00      P3   H
ATOM   4299  CD1 LEU C1270      -3.294  -1.950  -9.602  1.00  0.00      P3   C
ATOM   4300 HD11 LEU C1270      -2.768  -1.946 -10.580  1.00  0.00      P3   H
ATOM   4301 HD12 LEU C1270      -2.582  -2.301  -8.825  1.00  0.00      P3   H
ATOM   4302 HD13 LEU C1270      -4.133  -2.675  -9.662  1.00  0.00      P3   H
ATOM   4303  CD2 LEU C1270      -4.669  -0.075 -10.450  1.00  0.00      P3   C
ATOM   4304 HD21 LEU C1270      -4.062  -0.057 -11.380  1.00  0.00      P3   H
ATOM   4305 HD22 LEU C1270      -5.533  -0.749 -10.624  1.00  0.00      P3   H
ATOM   4306 HD23 LEU C1270      -5.057   0.950 -10.267  1.00  0.00      P3   H
ATOM   4307  C   LEU C1270      -6.137   1.516  -8.361  1.00  0.00      P3   C
ATOM   4308  O   LEU C1270      -5.758   2.528  -9.028  1.00  0.00      P3   O
ATOM   4309  N   ASN C1271      -7.473   1.214  -8.369  1.00  0.00      P3   N
ATOM   4310  HN  ASN C1271      -7.872   0.502  -7.796  1.00  0.00      P3   H
ATOM   4311  CA  ASN C1271      -8.463   1.802  -9.231  1.00  0.00      P3   C
ATOM   4312  HA  ASN C1271      -7.999   2.016 -10.182  1.00  0.00      P3   H
ATOM   4313  CB  ASN C1271      -9.729   0.820  -9.238  1.00  0.00      P3   C
ATOM   4314  HB1 ASN C1271     -10.146   0.639  -8.225  1.00  0.00      P3   H
ATOM   4315  HB2 ASN C1271     -10.411   1.262  -9.995  1.00  0.00      P3   H
ATOM   4316  CG  ASN C1271      -9.279  -0.489  -9.838  1.00  0.00      P3   C
ATOM   4317  OD1 ASN C1271     -10.038  -1.450  -9.978  1.00  0.00      P3   O
ATOM   4318  ND2 ASN C1271      -7.979  -0.560 -10.206  1.00  0.00      P3   N
ATOM   4319 HD21 ASN C1271      -7.666  -1.413 -10.615  1.00  0.00      P3   H
ATOM   4320 HD22 ASN C1271      -7.385   0.229 -10.090  1.00  0.00      P3   H
ATOM   4321  C   ASN C1271      -8.884   3.151  -8.649  1.00  0.00      P3   C
ATOM   4322  O   ASN C1271      -9.102   4.075  -9.397  1.00  0.00      P3   O
ATOM   4323  N   LEU C1272      -8.946   3.366  -7.315  1.00  0.00      P3   N
ATOM   4324  HN  LEU C1272      -8.664   2.597  -6.746  1.00  0.00      P3   H
ATOM   4325  CA  LEU C1272      -9.251   4.645  -6.704  1.00  0.00      P3   C
ATOM   4326  HA  LEU C1272     -10.205   4.953  -7.105  1.00  0.00      P3   H
ATOM   4327  CB  LEU C1272      -9.512   4.619  -5.180  1.00  0.00      P3   C
ATOM   4328  HB1 LEU C1272     -10.373   3.933  -5.006  1.00  0.00      P3   H
ATOM   4329  HB2 LEU C1272      -8.639   4.152  -4.671  1.00  0.00      P3   H
ATOM   4330  CG  LEU C1272      -9.841   5.964  -4.490  1.00  0.00      P3   C
ATOM   4331  HG  LEU C1272     -10.755   6.375  -4.984  1.00  0.00      P3   H
ATOM   4332  CD1 LEU C1272     -10.070   5.755  -2.985  1.00  0.00      P3   C
ATOM   4333 HD11 LEU C1272     -10.258   6.726  -2.481  1.00  0.00      P3   H
ATOM   4334 HD12 LEU C1272     -10.947   5.094  -2.811  1.00  0.00      P3   H
ATOM   4335 HD13 LEU C1272      -9.179   5.287  -2.515  1.00  0.00      P3   H
ATOM   4336  CD2 LEU C1272      -8.713   6.996  -4.642  1.00  0.00      P3   C
ATOM   4337 HD21 LEU C1272      -8.996   7.951  -4.150  1.00  0.00      P3   H
ATOM   4338 HD22 LEU C1272      -7.770   6.645  -4.177  1.00  0.00      P3   H
ATOM   4339 HD23 LEU C1272      -8.518   7.203  -5.717  1.00  0.00      P3   H
ATOM   4340  C   LEU C1272      -8.235   5.789  -6.994  1.00  0.00      P3   C
ATOM   4341  O   LEU C1272      -8.624   6.967  -7.230  1.00  0.00      P3   O
ATOM   4342  N   PHE C1273      -6.924   5.486  -6.850  1.00  0.00      P3   N
ATOM   4343  HN  PHE C1273      -6.693   4.573  -6.522  1.00  0.00      P3   H
ATOM   4344  CA  PHE C1273      -5.819   6.401  -7.130  1.00  0.00      P3   C
ATOM   4345  HA  PHE C1273      -5.879   7.369  -6.657  1.00  0.00      P3   H
ATOM   4346  CB  PHE C1273      -4.518   5.822  -6.501  1.00  0.00      P3   C
ATOM   4347  HB1 PHE C1273      -4.647   5.749  -5.399  1.00  0.00      P3   H
ATOM   4348  HB2 PHE C1273      -4.315   4.795  -6.875  1.00  0.00      P3   H
ATOM   4349  CG  PHE C1273      -3.312   6.701  -6.737  1.00  0.00      P3   C
ATOM   4350  CD1 PHE C1273      -2.979   7.711  -5.817  1.00  0.00      P3   C
ATOM   4351  HD1 PHE P  84      -3.446   5.070  -3.313  1.00  0.00      P3   H
ATOM   4352  CE1 PHE C1273      -1.895   8.566  -6.057  1.00  0.00      P3   C
ATOM   4353  HE1 PHE C1273      -1.646   9.336  -5.342  1.00  0.00      P3   H
ATOM   4354  CZ  PHE C1273      -1.132   8.415  -7.222  1.00  0.00      P3   C
ATOM   4355  HZ  PHE C1273      -0.292   9.072  -7.406  1.00  0.00      P3   H
ATOM   4356  CD2 PHE C1273      -2.531   6.554  -7.897  1.00  0.00      P3   C
ATOM   4357  HD2 PHE P  84      -3.002   4.307  -4.983  1.00  0.00      P3   H
ATOM   4358  CE2 PHE C1273      -1.449   7.409  -8.141  1.00  0.00      P3   C
ATOM   4359  HE2 PHE C1273      -0.861   7.290  -9.040  1.00  0.00      P3   H
ATOM   4360  C   PHE C1273      -5.639   6.664  -8.666  1.00  0.00      P3   C
ATOM   4361  O   PHE C1273      -5.363   7.768  -9.079  1.00  0.00      P3   O
ATOM   4362  C   ILE C1274      -7.033   5.886 -11.778  1.00  0.00      P3   C
ATOM   4363  OT1 ILE C1274      -7.696   6.962 -12.066  1.00  0.00      P3   O
ATOM   4364  OT2 ILE C1274      -7.425   4.770 -12.239  1.00  0.00      P3   O
ATOM   4365  N   ILE C1274      -5.695   5.679  -9.600  1.00  0.00      P3   N
ATOM   4366  HN  ILE C1274      -5.931   4.721  -9.449  1.00  0.00      P3   H
ATOM   4367  CA  ILE C1274      -5.616   5.942 -11.066  1.00  0.00      P3   C
ATOM   4368  HA  ILE C1274      -5.177   6.884 -11.359  1.00  0.00      P3   H
ATOM   4369  CB  ILE C1274      -4.608   4.874 -11.828  1.00  0.00      P3   C
ATOM   4370  HB  ILE C1274      -3.593   5.102 -11.412  1.00  0.00      P3   H
ATOM   4371  CG2 ILE C1274      -4.891   3.394 -11.487  1.00  0.00      P3   C
ATOM   4372 HG21 ILE C1274      -4.094   2.739 -11.899  1.00  0.00      P3   H
ATOM   4373 HG22 ILE C1274      -4.919   3.239 -10.388  1.00  0.00      P3   H
ATOM   4374 HG23 ILE C1274      -5.863   3.067 -11.913  1.00  0.00      P3   H
ATOM   4375  CG1 ILE C1274      -4.494   5.109 -13.356  1.00  0.00      P3   C
ATOM   4376 HG11 ILE C1274      -5.503   5.052 -13.821  1.00  0.00      P3   H
ATOM   4377 HG12 ILE C1274      -4.108   6.139 -13.534  1.00  0.00      P3   H
ATOM   4378  CD  ILE C1274      -3.560   4.122 -14.074  1.00  0.00      P3   C
ATOM   4379  HD1 ILE P  85      -2.234   5.592 -13.113  1.00  0.00      P3   H
ATOM   4380  HD2 ILE P  85      -3.611   3.918  -9.409  1.00  0.00      P3   H
ATOM   4381  HD3 ILE C1274      -3.754   4.113 -15.168  1.00  0.00      P3   H
ATOM   4382  N   LEU D1482       6.551  18.854 -10.393  1.00  0.00      P4   N
ATOM   4383  HT1 LEU D1482       7.513  19.231 -10.289  1.00  0.00      P4   H
ATOM   4384  HT2 LEU D1482       6.146  19.664 -10.905  1.00  0.00      P4   H
ATOM   4385  HT3 LEU D1482       6.494  17.992 -10.972  1.00  0.00      P4   H
ATOM   4386  CA  LEU D1482       6.104  18.595  -9.028  1.00  0.00      P4   C
ATOM   4387  HA  LEU D1482       5.219  17.985  -9.139  1.00  0.00      P4   H
ATOM   4388  CB  LEU D1482       7.079  17.678  -8.332  1.00  0.00      P4   C
ATOM   4389  HB1 LEU D1482       8.079  18.159  -8.343  1.00  0.00      P4   H
ATOM   4390  HB2 LEU D1482       6.806  17.374  -7.298  1.00  0.00      P4   H
ATOM   4391  CG  LEU D1482       7.246  16.277  -8.935  1.00  0.00      P4   C
ATOM   4392  HG  LEU D1482       7.970  15.836  -8.216  1.00  0.00      P4   H
ATOM   4393  CD1 LEU D1482       6.024  15.431  -8.860  1.00  0.00      P4   C
ATOM   4394 HD11 LEU D1482       5.658  15.584  -7.822  1.00  0.00      P4   H
ATOM   4395 HD12 LEU D1482       5.208  15.802  -9.514  1.00  0.00      P4   H
ATOM   4396 HD13 LEU D1482       6.269  14.359  -9.021  1.00  0.00      P4   H
ATOM   4397  CD2 LEU D1482       7.957  16.124 -10.259  1.00  0.00      P4   C
ATOM   4398 HD21 LEU D1482       8.343  15.090 -10.380  1.00  0.00      P4   H
ATOM   4399 HD22 LEU D1482       7.298  16.305 -11.135  1.00  0.00      P4   H
ATOM   4400 HD23 LEU D1482       8.793  16.820 -10.486  1.00  0.00      P4   H
ATOM   4401  C   LEU D1482       5.701  19.829  -8.051  1.00  0.00      P4   C
ATOM   4402  O   LEU D1482       4.777  19.692  -7.233  1.00  0.00      P4   O
ATOM   4403  N   PHE D1483       6.460  20.930  -8.009  1.00  0.00      P4   N
ATOM   4404  HN  PHE D1483       7.040  21.068  -8.808  1.00  0.00      P4   H
ATOM   4405  CA  PHE D1483       6.404  21.982  -6.939  1.00  0.00      P4   C
ATOM   4406  HA  PHE D1483       6.799  21.522  -6.046  1.00  0.00      P4   H
ATOM   4407  CB  PHE D1483       7.382  22.987  -7.529  1.00  0.00      P4   C
ATOM   4408  HB1 PHE D1483       8.343  22.510  -7.815  1.00  0.00      P4   H
ATOM   4409  HB2 PHE D1483       6.975  23.452  -8.453  1.00  0.00      P4   H
ATOM   4410  CG  PHE D1483       7.718  24.005  -6.516  1.00  0.00      P4   C
ATOM   4411  CD1 PHE D1483       7.875  25.265  -6.939  1.00  0.00      P4   C
ATOM   4412  HD1 PHE D1483       7.790  25.455  -7.999  1.00  0.00      P4   H
ATOM   4413  CE1 PHE D1483       8.286  26.329  -6.224  1.00  0.00      P4   C
ATOM   4414  HE1 PHE D1483       8.307  27.303  -6.687  1.00  0.00      P4   H
ATOM   4415  CZ  PHE D1483       8.457  26.165  -4.843  1.00  0.00      P4   C
ATOM   4416  HZ  PHE D1483       8.691  26.982  -4.175  1.00  0.00      P4   H
ATOM   4417  CD2 PHE D1483       7.902  23.762  -5.133  1.00  0.00      P4   C
ATOM   4418  HD2 PHE D1483       7.896  22.790  -4.662  1.00  0.00      P4   H
ATOM   4419  CE2 PHE D1483       8.258  24.821  -4.342  1.00  0.00      P4   C
ATOM   4420  HE2 PHE D1483       8.273  24.633  -3.280  1.00  0.00      P4   H
ATOM   4421  C   PHE D1483       5.049  22.528  -6.608  1.00  0.00      P4   C
ATOM   4422  O   PHE D1483       4.551  22.607  -5.441  1.00  0.00      P4   O
ATOM   4423  N   ASN D1484       4.183  22.848  -7.583  1.00  0.00      P4   N
ATOM   4424  HN  ASN D1484       4.365  22.560  -8.520  1.00  0.00      P4   H
ATOM   4425  CA  ASN D1484       2.940  23.627  -7.403  1.00  0.00      P4   C
ATOM   4426  HA  ASN D1484       3.051  24.294  -6.561  1.00  0.00      P4   H
ATOM   4427  CB  ASN D1484       2.446  24.299  -8.715  1.00  0.00      P4   C
ATOM   4428  HB1 ASN D1484       2.523  23.685  -9.637  1.00  0.00      P4   H
ATOM   4429  HB2 ASN D1484       1.402  24.652  -8.575  1.00  0.00      P4   H
ATOM   4430  CG  ASN D1484       3.305  25.590  -9.102  1.00  0.00      P4   C
ATOM   4431  OD1 ASN D1484       4.480  25.710  -8.737  1.00  0.00      P4   O
ATOM   4432  ND2 ASN D1484       2.610  26.593  -9.763  1.00  0.00      P4   N
ATOM   4433 HD21 ASN D1484       2.926  27.529  -9.919  1.00  0.00      P4   H
ATOM   4434 HD22 ASN D1484       1.781  26.254 -10.208  1.00  0.00      P4   H
ATOM   4435  C   ASN D1484       1.812  22.852  -6.811  1.00  0.00      P4   C
ATOM   4436  O   ASN D1484       0.999  23.347  -6.044  1.00  0.00      P4   O
ATOM   4437  N   ILE D1485       1.798  21.530  -7.114  1.00  0.00      P4   N
ATOM   4438  HN  ILE D1485       2.422  21.134  -7.784  1.00  0.00      P4   H
ATOM   4439  CA  ILE D1485       0.970  20.520  -6.369  1.00  0.00      P4   C
ATOM   4440  HA  ILE D1485      -0.065  20.820  -6.454  1.00  0.00      P4   H
ATOM   4441  CB  ILE D1485       1.140  19.113  -6.951  1.00  0.00      P4   C
ATOM   4442  HB  ILE D1485       2.166  18.791  -6.673  1.00  0.00      P4   H
ATOM   4443  CG2 ILE D1485       0.124  18.175  -6.309  1.00  0.00      P4   C
ATOM   4444 HG21 ILE D1485      -0.945  18.294  -6.584  1.00  0.00      P4   H
ATOM   4445 HG22 ILE D1485       0.329  17.197  -6.794  1.00  0.00      P4   H
ATOM   4446 HG23 ILE D1485       0.242  18.105  -5.207  1.00  0.00      P4   H
ATOM   4447  CG1 ILE D1485       1.101  19.102  -8.524  1.00  0.00      P4   C
ATOM   4448 HG11 ILE D1485       0.062  18.896  -8.855  1.00  0.00      P4   H
ATOM   4449 HG12 ILE D1485       1.519  20.024  -8.979  1.00  0.00      P4   H
ATOM   4450  CD  ILE D1485       1.963  17.952  -9.037  1.00  0.00      P4   C
ATOM   4451  HD1 ILE D1485       2.986  17.964  -8.604  1.00  0.00      P4   H
ATOM   4452  HD2 ILE D1485       1.502  16.962  -8.828  1.00  0.00      P4   H
ATOM   4453  HD3 ILE D1485       2.236  17.947 -10.114  1.00  0.00      P4   H
ATOM   4454  C   ILE D1485       1.257  20.505  -4.857  1.00  0.00      P4   C
ATOM   4455  O   ILE D1485       0.333  20.490  -4.072  1.00  0.00      P4   O
ATOM   4456  N   GLY D1486       2.524  20.617  -4.464  1.00  0.00      P4   N
ATOM   4457  HN  GLY D1486       3.304  20.612  -5.086  1.00  0.00      P4   H
ATOM   4458  CA  GLY D1486       2.829  20.759  -3.019  1.00  0.00      P4   C
ATOM   4459  HA1 GLY D1486       3.902  20.631  -3.048  1.00  0.00      P4   H
ATOM   4460  HA2 GLY D1486       2.481  19.961  -2.379  1.00  0.00      P4   H
ATOM   4461  C   GLY D1486       2.619  22.078  -2.278  1.00  0.00      P4   C
ATOM   4462  O   GLY D1486       2.288  22.151  -1.086  1.00  0.00      P4   O
ATOM   4463  N   LEU D1487       2.818  23.200  -3.010  1.00  0.00      P4   N
ATOM   4464  HN  LEU D1487       3.461  23.087  -3.763  1.00  0.00      P4   H
ATOM   4465  CA  LEU D1487       2.513  24.577  -2.605  1.00  0.00      P4   C
ATOM   4466  HA  LEU D1487       3.059  24.722  -1.684  1.00  0.00      P4   H
ATOM   4467  CB  LEU D1487       2.774  25.576  -3.718  1.00  0.00      P4   C
ATOM   4468  HB1 LEU D1487       2.271  25.304  -4.670  1.00  0.00      P4   H
ATOM   4469  HB2 LEU D1487       2.437  26.598  -3.438  1.00  0.00      P4   H
ATOM   4470  CG  LEU D1487       4.306  25.771  -4.089  1.00  0.00      P4   C
ATOM   4471  HG  LEU D1487       4.650  24.803  -4.512  1.00  0.00      P4   H
ATOM   4472  CD1 LEU D1487       4.429  26.858  -5.172  1.00  0.00      P4   C
ATOM   4473 HD11 LEU D1487       5.369  26.617  -5.714  1.00  0.00      P4   H
ATOM   4474 HD12 LEU D1487       3.634  26.789  -5.945  1.00  0.00      P4   H
ATOM   4475 HD13 LEU D1487       4.419  27.884  -4.743  1.00  0.00      P4   H
ATOM   4476  CD2 LEU D1487       5.285  26.032  -2.990  1.00  0.00      P4   C
ATOM   4477 HD21 LEU D1487       4.902  26.851  -2.344  1.00  0.00      P4   H
ATOM   4478 HD22 LEU D1487       5.376  25.123  -2.358  1.00  0.00      P4   H
ATOM   4479 HD23 LEU D1487       6.320  26.290  -3.299  1.00  0.00      P4   H
ATOM   4480  C   LEU D1487       1.071  24.623  -2.283  1.00  0.00      P4   C
ATOM   4481  O   LEU D1487       0.628  25.354  -1.323  1.00  0.00      P4   O
ATOM   4482  N   LEU D1488       0.247  23.920  -3.195  1.00  0.00      P4   N
ATOM   4483  HN  LEU D1488       0.602  23.452  -4.001  1.00  0.00      P4   H
ATOM   4484  CA  LEU D1488      -1.155  23.814  -3.007  1.00  0.00      P4   C
ATOM   4485  HA  LEU D1488      -1.544  24.813  -2.865  1.00  0.00      P4   H
ATOM   4486  CB  LEU D1488      -1.799  23.129  -4.320  1.00  0.00      P4   C
ATOM   4487  HB1 LEU D1488      -1.386  23.698  -5.180  1.00  0.00      P4   H
ATOM   4488  HB2 LEU D1488      -1.414  22.096  -4.454  1.00  0.00      P4   H
ATOM   4489  CG  LEU D1488      -3.275  22.943  -4.613  1.00  0.00      P4   C
ATOM   4490  HG  LEU D1488      -3.638  22.398  -3.715  1.00  0.00      P4   H
ATOM   4491  CD1 LEU D1488      -4.060  24.213  -4.881  1.00  0.00      P4   C
ATOM   4492 HD11 LEU D1488      -5.097  23.947  -5.180  1.00  0.00      P4   H
ATOM   4493 HD12 LEU D1488      -4.082  24.957  -4.055  1.00  0.00      P4   H
ATOM   4494 HD13 LEU D1488      -3.567  24.782  -5.697  1.00  0.00      P4   H
ATOM   4495  CD2 LEU D1488      -3.531  22.015  -5.764  1.00  0.00      P4   C
ATOM   4496 HD21 LEU D1488      -4.582  21.942  -6.116  1.00  0.00      P4   H
ATOM   4497 HD22 LEU D1488      -3.031  22.338  -6.703  1.00  0.00      P4   H
ATOM   4498 HD23 LEU D1488      -3.111  21.006  -5.567  1.00  0.00      P4   H
ATOM   4499  C   LEU D1488      -1.471  23.016  -1.858  1.00  0.00      P4   C
ATOM   4500  O   LEU D1488      -2.243  23.448  -0.969  1.00  0.00      P4   O
ATOM   4501  N   LEU D1489      -0.836  21.816  -1.630  1.00  0.00      P4   N
ATOM   4502  HN  LEU D1489      -0.306  21.520  -2.420  1.00  0.00      P4   H
ATOM   4503  CA  LEU D1489      -0.846  21.098  -0.377  1.00  0.00      P4   C
ATOM   4504  HA  LEU D1489      -1.830  20.657  -0.318  1.00  0.00      P4   H
ATOM   4505  CB  LEU D1489       0.114  19.866  -0.305  1.00  0.00      P4   C
ATOM   4506  HB1 LEU D1489       0.512  19.607  -1.309  1.00  0.00      P4   H
ATOM   4507  HB2 LEU D1489       1.023  20.121   0.282  1.00  0.00      P4   H
ATOM   4508  CG  LEU D1489      -0.546  18.585   0.135  1.00  0.00      P4   C
ATOM   4509  HG  LEU D1489      -1.444  18.468  -0.508  1.00  0.00      P4   H
ATOM   4510  CD1 LEU D1489       0.304  17.302  -0.173  1.00  0.00      P4   C
ATOM   4511 HD11 LEU D1489      -0.436  16.493   0.004  1.00  0.00      P4   H
ATOM   4512 HD12 LEU D1489       0.694  17.458  -1.202  1.00  0.00      P4   H
ATOM   4513 HD13 LEU D1489       1.178  17.327   0.513  1.00  0.00      P4   H
ATOM   4514  CD2 LEU D1489      -1.104  18.552   1.587  1.00  0.00      P4   C
ATOM   4515 HD21 LEU D1489      -1.692  17.630   1.782  1.00  0.00      P4   H
ATOM   4516 HD22 LEU D1489      -0.299  18.678   2.343  1.00  0.00      P4   H
ATOM   4517 HD23 LEU D1489      -1.883  19.332   1.717  1.00  0.00      P4   H
ATOM   4518  C   LEU D1489      -0.623  21.985   0.909  1.00  0.00      P4   C
ATOM   4519  O   LEU D1489      -1.464  22.099   1.785  1.00  0.00      P4   O
ATOM   4520  N   PHE D1490       0.458  22.816   0.926  1.00  0.00      P4   N
ATOM   4521  HN  PHE D1490       1.085  22.824   0.151  1.00  0.00      P4   H
ATOM   4522  CA  PHE D1490       0.778  23.817   1.942  1.00  0.00      P4   C
ATOM   4523  HA  PHE D1490       0.957  23.109   2.737  1.00  0.00      P4   H
ATOM   4524  CB  PHE D1490       2.193  24.520   1.737  1.00  0.00      P4   C
ATOM   4525  HB1 PHE D1490       2.810  23.649   1.427  1.00  0.00      P4   H
ATOM   4526  HB2 PHE D1490       2.227  25.182   0.846  1.00  0.00      P4   H
ATOM   4527  CG  PHE D1490       2.806  25.134   2.920  1.00  0.00      P4   C
ATOM   4528  CD1 PHE D1490       3.588  26.342   2.775  1.00  0.00      P4   C
ATOM   4529  HD1 PHE D1490       3.765  26.719   1.779  1.00  0.00      P4   H
ATOM   4530  CE1 PHE D1490       4.295  26.964   3.797  1.00  0.00      P4   C
ATOM   4531  HE1 PHE D1490       4.828  27.875   3.571  1.00  0.00      P4   H
ATOM   4532  CZ  PHE D1490       4.198  26.405   5.082  1.00  0.00      P4   C
ATOM   4533  HZ  PHE D1490       4.715  26.893   5.895  1.00  0.00      P4   H
ATOM   4534  CD2 PHE D1490       2.736  24.620   4.225  1.00  0.00      P4   C
ATOM   4535  HD2 PHE D1490       2.204  23.706   4.445  1.00  0.00      P4   H
ATOM   4536  CE2 PHE D1490       3.458  25.227   5.258  1.00  0.00      P4   C
ATOM   4537  HE2 PHE D1490       3.389  24.751   6.225  1.00  0.00      P4   H
ATOM   4538  C   PHE D1490      -0.319  24.715   2.356  1.00  0.00      P4   C
ATOM   4539  O   PHE D1490      -0.614  24.741   3.584  1.00  0.00      P4   O
ATOM   4540  N   LEU D1491      -0.944  25.304   1.391  1.00  0.00      P4   N
ATOM   4541  HN  LEU D1491      -0.749  25.152   0.425  1.00  0.00      P4   H
ATOM   4542  CA  LEU D1491      -2.007  26.196   1.569  1.00  0.00      P4   C
ATOM   4543  HA  LEU D1491      -1.737  27.004   2.233  1.00  0.00      P4   H
ATOM   4544  CB  LEU D1491      -2.287  26.896   0.186  1.00  0.00      P4   C
ATOM   4545  HB1 LEU D1491      -1.333  27.365  -0.138  1.00  0.00      P4   H
ATOM   4546  HB2 LEU D1491      -2.433  26.109  -0.584  1.00  0.00      P4   H
ATOM   4547  CG  LEU D1491      -3.496  27.769   0.150  1.00  0.00      P4   C
ATOM   4548  HG  LEU D1491      -4.378  27.121   0.346  1.00  0.00      P4   H
ATOM   4549  CD1 LEU D1491      -3.498  28.981   1.153  1.00  0.00      P4   C
ATOM   4550 HD11 LEU D1491      -4.379  29.655   1.103  1.00  0.00      P4   H
ATOM   4551 HD12 LEU D1491      -3.271  28.584   2.165  1.00  0.00      P4   H
ATOM   4552 HD13 LEU D1491      -2.686  29.680   0.858  1.00  0.00      P4   H
ATOM   4553  CD2 LEU D1491      -3.676  28.236  -1.357  1.00  0.00      P4   C
ATOM   4554 HD21 LEU D1491      -2.792  28.852  -1.629  1.00  0.00      P4   H
ATOM   4555 HD22 LEU D1491      -3.658  27.310  -1.970  1.00  0.00      P4   H
ATOM   4556 HD23 LEU D1491      -4.619  28.775  -1.597  1.00  0.00      P4   H
ATOM   4557  C   LEU D1491      -3.183  25.506   2.241  1.00  0.00      P4   C
ATOM   4558  O   LEU D1491      -3.742  26.081   3.212  1.00  0.00      P4   O
ATOM   4559  N   VAL D1492      -3.568  24.299   1.824  1.00  0.00      P4   N
ATOM   4560  HN  VAL D1492      -3.221  23.811   1.027  1.00  0.00      P4   H
ATOM   4561  CA  VAL D1492      -4.638  23.587   2.535  1.00  0.00      P4   C
ATOM   4562  HA  VAL D1492      -5.491  24.250   2.563  1.00  0.00      P4   H
ATOM   4563  CB  VAL D1492      -5.037  22.334   1.861  1.00  0.00      P4   C
ATOM   4564  HB  VAL D1492      -4.142  21.679   1.790  1.00  0.00      P4   H
ATOM   4565  CG1 VAL D1492      -6.235  21.596   2.606  1.00  0.00      P4   C
ATOM   4566 HG11 VAL D1492      -7.102  22.289   2.663  1.00  0.00      P4   H
ATOM   4567 HG12 VAL D1492      -6.645  20.816   1.928  1.00  0.00      P4   H
ATOM   4568 HG13 VAL D1492      -5.977  21.161   3.595  1.00  0.00      P4   H
ATOM   4569  CG2 VAL D1492      -5.384  22.615   0.422  1.00  0.00      P4   C
ATOM   4570 HG21 VAL D1492      -6.337  23.186   0.397  1.00  0.00      P4   H
ATOM   4571 HG22 VAL D1492      -4.578  23.132  -0.140  1.00  0.00      P4   H
ATOM   4572 HG23 VAL D1492      -5.568  21.646  -0.090  1.00  0.00      P4   H
ATOM   4573  C   VAL D1492      -4.259  23.255   3.989  1.00  0.00      P4   C
ATOM   4574  O   VAL D1492      -5.095  23.404   4.883  1.00  0.00      P4   O
ATOM   4575  N   MET D1493      -2.951  22.856   4.259  1.00  0.00      P4   N
ATOM   4576  HN  MET D1493      -2.308  22.598   3.542  1.00  0.00      P4   H
ATOM   4577  CA  MET D1493      -2.473  22.609   5.552  1.00  0.00      P4   C
ATOM   4578  HA  MET D1493      -3.085  21.840   6.000  1.00  0.00      P4   H
ATOM   4579  CB  MET D1493      -1.059  21.881   5.607  1.00  0.00      P4   C
ATOM   4580  HB1 MET D1493      -0.236  22.614   5.471  1.00  0.00      P4   H
ATOM   4581  HB2 MET D1493      -0.949  21.552   6.662  1.00  0.00      P4   H
ATOM   4582  CG  MET D1493      -0.768  20.723   4.742  1.00  0.00      P4   C
ATOM   4583  HG1 MET D1493      -1.757  20.280   4.500  1.00  0.00      P4   H
ATOM   4584  HG2 MET D1493      -0.401  20.999   3.730  1.00  0.00      P4   H
ATOM   4585  SD  MET D1493       0.281  19.495   5.561  1.00  0.00      P4   S
ATOM   4586  CE  MET D1493       1.698  20.527   5.459  1.00  0.00      P4   C
ATOM   4587  HE1 MET D1493       2.529  20.128   6.079  1.00  0.00      P4   H
ATOM   4588  HE2 MET D1493       1.951  20.788   4.408  1.00  0.00      P4   H
ATOM   4589  HE3 MET D1493       1.462  21.554   5.809  1.00  0.00      P4   H
ATOM   4590  C   MET D1493      -2.424  23.898   6.399  1.00  0.00      P4   C
ATOM   4591  O   MET D1493      -2.794  23.961   7.598  1.00  0.00      P4   O
ATOM   4592  N   PHE D1494      -2.033  25.074   5.782  1.00  0.00      P4   N
ATOM   4593  HN  PHE D1494      -1.756  25.078   4.825  1.00  0.00      P4   H
ATOM   4594  CA  PHE D1494      -2.073  26.367   6.417  1.00  0.00      P4   C
ATOM   4595  HA  PHE D1494      -1.394  26.271   7.251  1.00  0.00      P4   H
ATOM   4596  CB  PHE D1494      -1.453  27.223   5.293  1.00  0.00      P4   C
ATOM   4597  HB1 PHE D1494      -0.516  26.709   4.986  1.00  0.00      P4   H
ATOM   4598  HB2 PHE D1494      -2.143  27.460   4.456  1.00  0.00      P4   H
ATOM   4599  CG  PHE D1494      -0.935  28.506   5.784  1.00  0.00      P4   C
ATOM   4600  CD1 PHE D1494       0.407  28.591   6.056  1.00  0.00      P4   C
ATOM   4601  HD1 PHE D1494       1.010  27.704   6.176  1.00  0.00      P4   H
ATOM   4602  CE1 PHE D1494       0.958  29.865   6.389  1.00  0.00      P4   C
ATOM   4603  HE1 PHE D1494       2.029  29.905   6.517  1.00  0.00      P4   H
ATOM   4604  CZ  PHE D1494       0.115  31.003   6.446  1.00  0.00      P4   C
ATOM   4605  HZ  PHE D1494       0.484  31.966   6.766  1.00  0.00      P4   H
ATOM   4606  CD2 PHE D1494      -1.762  29.699   5.909  1.00  0.00      P4   C
ATOM   4607  HD2 PHE D1494      -2.822  29.623   5.714  1.00  0.00      P4   H
ATOM   4608  CE2 PHE D1494      -1.235  30.888   6.193  1.00  0.00      P4   C
ATOM   4609  HE2 PHE D1494      -1.770  31.825   6.141  1.00  0.00      P4   H
ATOM   4610  C   PHE D1494      -3.463  26.811   6.858  1.00  0.00      P4   C
ATOM   4611  O   PHE D1494      -3.683  27.372   7.919  1.00  0.00      P4   O
ATOM   4612  N   ILE D1495      -4.488  26.619   6.043  1.00  0.00      P4   N
ATOM   4613  HN  ILE D1495      -4.316  26.352   5.099  1.00  0.00      P4   H
ATOM   4614  CA  ILE D1495      -5.865  27.067   6.269  1.00  0.00      P4   C
ATOM   4615  HA  ILE D1495      -5.846  28.111   6.544  1.00  0.00      P4   H
ATOM   4616  CB  ILE D1495      -6.745  27.097   5.029  1.00  0.00      P4   C
ATOM   4617  HB  ILE D1495      -6.804  26.057   4.645  1.00  0.00      P4   H
ATOM   4618  CG2 ILE D1495      -8.219  27.519   5.398  1.00  0.00      P4   C
ATOM   4619 HG21 ILE D1495      -8.880  26.693   5.739  1.00  0.00      P4   H
ATOM   4620 HG22 ILE D1495      -8.183  28.260   6.226  1.00  0.00      P4   H
ATOM   4621 HG23 ILE D1495      -8.669  27.967   4.487  1.00  0.00      P4   H
ATOM   4622  CG1 ILE D1495      -6.156  28.137   4.048  1.00  0.00      P4   C
ATOM   4623 HG11 ILE D1495      -6.535  29.118   4.406  1.00  0.00      P4   H
ATOM   4624 HG12 ILE D1495      -5.047  28.155   4.108  1.00  0.00      P4   H
ATOM   4625  CD  ILE D1495      -6.687  28.057   2.625  1.00  0.00      P4   C
ATOM   4626  HD1 ILE D1495      -6.471  27.054   2.198  1.00  0.00      P4   H
ATOM   4627  HD2 ILE D1495      -7.755  28.303   2.446  1.00  0.00      P4   H
ATOM   4628  HD3 ILE D1495      -6.114  28.817   2.051  1.00  0.00      P4   H
ATOM   4629  C   ILE D1495      -6.503  26.354   7.399  1.00  0.00      P4   C
ATOM   4630  O   ILE D1495      -7.180  26.938   8.188  1.00  0.00      P4   O
ATOM   4631  N   TYR D1496      -6.279  25.029   7.459  1.00  0.00      P4   N
ATOM   4632  HN  TYR D1496      -5.757  24.639   6.704  1.00  0.00      P4   H
ATOM   4633  CA  TYR D1496      -6.654  24.190   8.547  1.00  0.00      P4   C
ATOM   4634  HA  TYR D1496      -7.685  24.465   8.714  1.00  0.00      P4   H
ATOM   4635  CB  TYR D1496      -6.563  22.722   8.239  1.00  0.00      P4   C
ATOM   4636  HB1 TYR D1496      -5.921  22.606   7.338  1.00  0.00      P4   H
ATOM   4637  HB2 TYR D1496      -6.251  22.065   9.078  1.00  0.00      P4   H
ATOM   4638  CG  TYR D1496      -7.999  22.247   7.880  1.00  0.00      P4   C
ATOM   4639  CD1 TYR D1496      -8.244  22.055   6.554  1.00  0.00      P4   C
ATOM   4640  HD1 TYR D1496      -7.565  22.276   5.743  1.00  0.00      P4   H
ATOM   4641  CE1 TYR D1496      -9.530  21.533   6.126  1.00  0.00      P4   C
ATOM   4642  HE1 TYR D1496      -9.831  21.389   5.098  1.00  0.00      P4   H
ATOM   4643  CZ  TYR D1496     -10.503  21.251   7.154  1.00  0.00      P4   C
ATOM   4644  OH  TYR D1496     -11.738  20.685   6.872  1.00  0.00      P4   O
ATOM   4645  HH  TYR D1496     -11.999  20.246   7.684  1.00  0.00      P4   H
ATOM   4646  CD2 TYR D1496      -8.907  21.967   8.894  1.00  0.00      P4   C
ATOM   4647  HD2 TYR D1496      -8.579  22.148   9.907  1.00  0.00      P4   H
ATOM   4648  CE2 TYR D1496     -10.242  21.626   8.504  1.00  0.00      P4   C
ATOM   4649  HE2 TYR D1496     -10.988  21.537   9.279  1.00  0.00      P4   H
ATOM   4650  C   TYR D1496      -5.956  24.456   9.824  1.00  0.00      P4   C
ATOM   4651  O   TYR D1496      -6.560  24.373  10.861  1.00  0.00      P4   O
ATOM   4652  N   SER D1497      -4.647  24.856   9.715  1.00  0.00      P4   N
ATOM   4653  HN  SER D1497      -4.317  25.117   8.811  1.00  0.00      P4   H
ATOM   4654  CA  SER D1497      -3.813  24.971  10.887  1.00  0.00      P4   C
ATOM   4655  HA  SER D1497      -3.796  23.965  11.279  1.00  0.00      P4   H
ATOM   4656  CB  SER D1497      -2.453  25.456  10.399  1.00  0.00      P4   C
ATOM   4657  HB1 SER D1497      -2.051  24.862   9.551  1.00  0.00      P4   H
ATOM   4658  HB2 SER D1497      -2.619  26.449   9.927  1.00  0.00      P4   H
ATOM   4659  OG  SER D1497      -1.480  25.604  11.464  1.00  0.00      P4   O
ATOM   4660  HG1 SER D1497      -0.657  25.936  11.096  1.00  0.00      P4   H
ATOM   4661  C   SER D1497      -4.353  25.920  11.951  1.00  0.00      P4   C
ATOM   4662  O   SER D1497      -4.328  25.609  13.186  1.00  0.00      P4   O
ATOM   4663  N   ILE D1498      -4.924  27.064  11.492  1.00  0.00      P4   N
ATOM   4664  HN  ILE D1498      -5.053  27.208  10.514  1.00  0.00      P4   H
ATOM   4665  CA  ILE D1498      -5.647  28.053  12.229  1.00  0.00      P4   C
ATOM   4666  HA  ILE D1498      -4.942  28.433  12.953  1.00  0.00      P4   H
ATOM   4667  CB  ILE D1498      -6.287  29.101  11.363  1.00  0.00      P4   C
ATOM   4668  HB  ILE D1498      -7.098  28.627  10.770  1.00  0.00      P4   H
ATOM   4669  CG2 ILE D1498      -6.843  30.339  12.175  1.00  0.00      P4   C
ATOM   4670 HG21 ILE D1498      -7.553  29.931  12.927  1.00  0.00      P4   H
ATOM   4671 HG22 ILE D1498      -5.897  30.760  12.577  1.00  0.00      P4   H
ATOM   4672 HG23 ILE D1498      -7.259  31.055  11.433  1.00  0.00      P4   H
ATOM   4673  CG1 ILE D1498      -5.274  29.579  10.251  1.00  0.00      P4   C
ATOM   4674 HG11 ILE D1498      -4.924  28.728   9.628  1.00  0.00      P4   H
ATOM   4675 HG12 ILE D1498      -5.785  30.252   9.532  1.00  0.00      P4   H
ATOM   4676  CD  ILE D1498      -4.039  30.322  10.833  1.00  0.00      P4   C
ATOM   4677  HD1 ILE D1498      -3.283  30.436  10.026  1.00  0.00      P4   H
ATOM   4678  HD2 ILE D1498      -4.345  31.295  11.275  1.00  0.00      P4   H
ATOM   4679  HD3 ILE D1498      -3.653  29.687  11.659  1.00  0.00      P4   H
ATOM   4680  C   ILE D1498      -6.885  27.533  12.964  1.00  0.00      P4   C
ATOM   4681  O   ILE D1498      -7.120  27.755  14.152  1.00  0.00      P4   O
ATOM   4682  N   PHE D1499      -7.668  26.749  12.354  1.00  0.00      P4   N
ATOM   4683  HN  PHE D1499      -7.491  26.517  11.401  1.00  0.00      P4   H
ATOM   4684  CA  PHE D1499      -8.811  26.106  12.948  1.00  0.00      P4   C
ATOM   4685  HA  PHE D1499      -9.442  26.835  13.434  1.00  0.00      P4   H
ATOM   4686  CB  PHE D1499      -9.726  25.426  11.864  1.00  0.00      P4   C
ATOM   4687  HB1 PHE D1499      -9.268  24.507  11.439  1.00  0.00      P4   H
ATOM   4688  HB2 PHE D1499     -10.707  25.171  12.319  1.00  0.00      P4   H
ATOM   4689  CG  PHE D1499     -10.084  26.390  10.799  1.00  0.00      P4   C
ATOM   4690  CD1 PHE D1499     -10.830  27.566  11.136  1.00  0.00      P4   C
ATOM   4691  HD1 PHE D1499     -11.008  27.802  12.174  1.00  0.00      P4   H
ATOM   4692  CE1 PHE D1499     -11.093  28.499  10.171  1.00  0.00      P4   C
ATOM   4693  HE1 PHE D1499     -11.639  29.396  10.423  1.00  0.00      P4   H
ATOM   4694  CZ  PHE D1499     -10.848  28.241   8.808  1.00  0.00      P4   C
ATOM   4695  HZ  PHE D1499     -11.117  29.014   8.104  1.00  0.00      P4   H
ATOM   4696  CD2 PHE D1499      -9.848  26.123   9.415  1.00  0.00      P4   C
ATOM   4697  HD2 PHE D1499      -9.321  25.222   9.142  1.00  0.00      P4   H
ATOM   4698  CE2 PHE D1499     -10.206  27.041   8.416  1.00  0.00      P4   C
ATOM   4699  HE2 PHE D1499     -10.028  26.907   7.359  1.00  0.00      P4   H
ATOM   4700  C   PHE D1499      -8.439  25.076  13.930  1.00  0.00      P4   C
ATOM   4701  O   PHE D1499      -8.898  24.984  15.051  1.00  0.00      P4   O
ATOM   4702  N   GLY D1500      -7.477  24.212  13.558  1.00  0.00      P4   N
ATOM   4703  HN  GLY D1500      -6.983  24.353  12.704  1.00  0.00      P4   H
ATOM   4704  CA  GLY D1500      -6.825  23.221  14.424  1.00  0.00      P4   C
ATOM   4705  HA1 GLY D1500      -5.988  22.865  13.841  1.00  0.00      P4   H
ATOM   4706  HA2 GLY D1500      -7.468  22.390  14.674  1.00  0.00      P4   H
ATOM   4707  C   GLY D1500      -6.263  23.711  15.707  1.00  0.00      P4   C
ATOM   4708  O   GLY D1500      -6.672  23.246  16.775  1.00  0.00      P4   O
ATOM   4709  N   MET D1501      -5.389  24.704  15.645  1.00  0.00      P4   N
ATOM   4710  HN  MET D1501      -5.202  25.040  14.725  1.00  0.00      P4   H
ATOM   4711  CA  MET D1501      -4.679  25.272  16.701  1.00  0.00      P4   C
ATOM   4712  HA  MET D1501      -4.199  24.458  17.225  1.00  0.00      P4   H
ATOM   4713  CB  MET D1501      -3.677  26.286  16.074  1.00  0.00      P4   C
ATOM   4714  HB1 MET D1501      -3.034  25.678  15.403  1.00  0.00      P4   H
ATOM   4715  HB2 MET D1501      -4.274  26.954  15.418  1.00  0.00      P4   H
ATOM   4716  CG  MET D1501      -2.743  27.113  16.946  1.00  0.00      P4   C
ATOM   4717  HG1 MET D1501      -3.310  27.961  17.388  1.00  0.00      P4   H
ATOM   4718  HG2 MET D1501      -2.431  26.548  17.851  1.00  0.00      P4   H
ATOM   4719  SD  MET D1501      -1.334  27.834  15.944  1.00  0.00      P4   S
ATOM   4720  CE  MET D1501      -2.195  27.954  14.368  1.00  0.00      P4   C
ATOM   4721  HE1 MET D1501      -3.226  28.362  14.287  1.00  0.00      P4   H
ATOM   4722  HE2 MET D1501      -1.502  28.520  13.708  1.00  0.00      P4   H
ATOM   4723  HE3 MET D1501      -2.289  26.949  13.905  1.00  0.00      P4   H
ATOM   4724  C   MET D1501      -5.570  26.026  17.705  1.00  0.00      P4   C
ATOM   4725  O   MET D1501      -5.355  25.952  18.894  1.00  0.00      P4   O
ATOM   4726  N   SER D1502      -6.574  26.759  17.171  1.00  0.00      P4   N
ATOM   4727  HN  SER D1502      -6.620  26.980  16.200  1.00  0.00      P4   H
ATOM   4728  CA  SER D1502      -7.567  27.468  17.996  1.00  0.00      P4   C
ATOM   4729  HA  SER D1502      -6.954  27.853  18.798  1.00  0.00      P4   H
ATOM   4730  CB  SER D1502      -8.364  28.534  17.241  1.00  0.00      P4   C
ATOM   4731  HB1 SER D1502      -8.780  28.116  16.300  1.00  0.00      P4   H
ATOM   4732  HB2 SER D1502      -9.159  29.022  17.845  1.00  0.00      P4   H
ATOM   4733  OG  SER D1502      -7.456  29.460  16.761  1.00  0.00      P4   O
ATOM   4734  HG1 SER D1502      -8.029  30.046  16.260  1.00  0.00      P4   H
ATOM   4735  C   SER D1502      -8.483  26.559  18.840  1.00  0.00      P4   C
ATOM   4736  O   SER D1502      -8.699  26.669  20.020  1.00  0.00      P4   O
ATOM   4737  N   ASN D1503      -9.098  25.580  18.154  1.00  0.00      P4   N
ATOM   4738  HN  ASN D1503      -8.942  25.483  17.174  1.00  0.00      P4   H
ATOM   4739  CA  ASN D1503     -10.164  24.790  18.656  1.00  0.00      P4   C
ATOM   4740  HA  ASN D1503     -10.939  25.414  19.075  1.00  0.00      P4   H
ATOM   4741  CB  ASN D1503     -10.892  23.847  17.643  1.00  0.00      P4   C
ATOM   4742  HB1 ASN D1503     -10.095  23.216  17.196  1.00  0.00      P4   H
ATOM   4743  HB2 ASN D1503     -11.582  23.135  18.146  1.00  0.00      P4   H
ATOM   4744  CG  ASN D1503     -11.611  24.714  16.601  1.00  0.00      P4   C
ATOM   4745  OD1 ASN D1503     -11.835  25.943  16.787  1.00  0.00      P4   O
ATOM   4746  ND2 ASN D1503     -11.931  24.050  15.467  1.00  0.00      P4   N
ATOM   4747 HD21 ASN D1503     -12.475  24.569  14.807  1.00  0.00      P4   H
ATOM   4748 HD22 ASN D1503     -11.580  23.153  15.201  1.00  0.00      P4   H
ATOM   4749  C   ASN D1503      -9.740  23.825  19.827  1.00  0.00      P4   C
ATOM   4750  O   ASN D1503     -10.317  23.650  20.865  1.00  0.00      P4   O
ATOM   4751  N   PHE D1504      -8.536  23.257  19.647  1.00  0.00      P4   N
ATOM   4752  HN  PHE D1504      -8.097  23.401  18.763  1.00  0.00      P4   H
ATOM   4753  CA  PHE D1504      -7.877  22.281  20.521  1.00  0.00      P4   C
ATOM   4754  HA  PHE D1504      -8.577  21.888  21.244  1.00  0.00      P4   H
ATOM   4755  CB  PHE D1504      -7.415  21.127  19.578  1.00  0.00      P4   C
ATOM   4756  HB1 PHE D1504      -6.530  21.448  18.987  1.00  0.00      P4   H
ATOM   4757  HB2 PHE D1504      -7.019  20.325  20.238  1.00  0.00      P4   H
ATOM   4758  CG  PHE D1504      -8.477  20.600  18.725  1.00  0.00      P4   C
ATOM   4759  CD1 PHE D1504      -9.693  20.208  19.236  1.00  0.00      P4   C
ATOM   4760  HD1 PHE D1504      -9.871  20.285  20.299  1.00  0.00      P4   H
ATOM   4761  CE1 PHE D1504     -10.779  19.836  18.471  1.00  0.00      P4   C
ATOM   4762  HE1 PHE D1504     -11.756  19.672  18.900  1.00  0.00      P4   H
ATOM   4763  CZ  PHE D1504     -10.686  19.827  17.080  1.00  0.00      P4   C
ATOM   4764  HZ  PHE D1504     -11.562  19.602  16.491  1.00  0.00      P4   H
ATOM   4765  CD2 PHE D1504      -8.366  20.510  17.292  1.00  0.00      P4   C
ATOM   4766  HD2 PHE D1504      -7.461  20.772  16.766  1.00  0.00      P4   H
ATOM   4767  CE2 PHE D1504      -9.493  20.095  16.498  1.00  0.00      P4   C
ATOM   4768  HE2 PHE D1504      -9.366  19.862  15.450  1.00  0.00      P4   H
ATOM   4769  C   PHE D1504      -6.731  22.877  21.268  1.00  0.00      P4   C
ATOM   4770  O   PHE D1504      -5.858  22.176  21.572  1.00  0.00      P4   O
ATOM   4771  N   ALA D1505      -6.724  24.116  21.633  1.00  0.00      P4   N
ATOM   4772  HN  ALA D1505      -7.482  24.685  21.324  1.00  0.00      P4   H
ATOM   4773  CA  ALA D1505      -5.710  24.751  22.453  1.00  0.00      P4   C
ATOM   4774  HA  ALA D1505      -4.766  24.655  21.936  1.00  0.00      P4   H
ATOM   4775  CB  ALA D1505      -6.058  26.218  22.648  1.00  0.00      P4   C
ATOM   4776  HB1 ALA D1505      -6.249  26.688  21.660  1.00  0.00      P4   H
ATOM   4777  HB2 ALA D1505      -7.012  26.309  23.210  1.00  0.00      P4   H
ATOM   4778  HB3 ALA D1505      -5.223  26.725  23.179  1.00  0.00      P4   H
ATOM   4779  C   ALA D1505      -5.474  24.209  23.817  1.00  0.00      P4   C
ATOM   4780  O   ALA D1505      -4.320  24.187  24.316  1.00  0.00      P4   O
ATOM   4781  N   ILE D1506      -6.537  23.730  24.490  1.00  0.00      P4   N
ATOM   4782  HN  ILE D1506      -7.449  23.759  24.089  1.00  0.00      P4   H
ATOM   4783  CA  ILE D1506      -6.471  23.289  25.876  1.00  0.00      P4   C
ATOM   4784  HA  ILE D1506      -5.461  23.263  26.256  1.00  0.00      P4   H
ATOM   4785  CB  ILE D1506      -7.314  24.029  26.774  1.00  0.00      P4   C
ATOM   4786  HB  ILE D1506      -7.192  23.567  27.778  1.00  0.00      P4   H
ATOM   4787  CG2 ILE D1506      -6.926  25.506  26.846  1.00  0.00      P4   C
ATOM   4788 HG21 ILE D1506      -7.297  26.051  25.951  1.00  0.00      P4   H
ATOM   4789 HG22 ILE D1506      -7.359  25.998  27.744  1.00  0.00      P4   H
ATOM   4790 HG23 ILE D1506      -5.828  25.659  26.912  1.00  0.00      P4   H
ATOM   4791  CG1 ILE D1506      -8.817  23.924  26.340  1.00  0.00      P4   C
ATOM   4792 HG11 ILE D1506      -8.944  24.324  25.312  1.00  0.00      P4   H
ATOM   4793 HG12 ILE D1506      -9.185  22.877  26.396  1.00  0.00      P4   H
ATOM   4794  CD  ILE D1506      -9.807  24.744  27.183  1.00  0.00      P4   C
ATOM   4795  HD1 ILE D1506      -9.867  24.317  28.207  1.00  0.00      P4   H
ATOM   4796  HD2 ILE D1506      -9.636  25.839  27.107  1.00  0.00      P4   H
ATOM   4797  HD3 ILE D1506     -10.825  24.661  26.746  1.00  0.00      P4   H
ATOM   4798  C   ILE D1506      -6.800  21.737  25.900  1.00  0.00      P4   C
ATOM   4799  O   ILE D1506      -6.705  20.933  26.836  1.00  0.00      P4   O
ATOM   4800  N   ASP D1507      -7.114  21.213  24.656  1.00  0.00      P4   N
ATOM   4801  HN  ASP D1507      -7.063  21.816  23.863  1.00  0.00      P4   H
ATOM   4802  CA  ASP D1507      -7.419  19.817  24.417  1.00  0.00      P4   C
ATOM   4803  HA  ASP D1507      -7.661  19.240  25.298  1.00  0.00      P4   H
ATOM   4804  CB  ASP D1507      -8.661  19.614  23.447  1.00  0.00      P4   C
ATOM   4805  HB1 ASP D1507      -8.440  20.211  22.536  1.00  0.00      P4   H
ATOM   4806  HB2 ASP D1507      -8.818  18.536  23.234  1.00  0.00      P4   H
ATOM   4807  CG  ASP D1507      -9.967  20.191  24.000  1.00  0.00      P4   C
ATOM   4808  OD1 ASP D1507     -10.405  19.644  25.051  1.00  0.00      P4   O
ATOM   4809  OD2 ASP D1507     -10.577  21.043  23.369  1.00  0.00      P4   O
ATOM   4810  C   ASP D1507      -6.192  19.085  23.887  1.00  0.00      P4   C
ATOM   4811  O   ASP D1507      -6.125  17.857  23.952  1.00  0.00      P4   O
ATOM   4812  N   ASP D1508      -5.055  19.759  23.450  1.00  0.00      P4   N
ATOM   4813  HN  ASP D1508      -5.230  20.620  22.979  1.00  0.00      P4   H
ATOM   4814  CA  ASP D1508      -3.649  19.236  23.721  1.00  0.00      P4   C
ATOM   4815  HA  ASP D1508      -3.706  18.621  24.607  1.00  0.00      P4   H
ATOM   4816  CB  ASP D1508      -3.073  18.458  22.570  1.00  0.00      P4   C
ATOM   4817  HB1 ASP D1508      -3.758  17.634  22.280  1.00  0.00      P4   H
ATOM   4818  HB2 ASP D1508      -2.824  18.990  21.628  1.00  0.00      P4   H
ATOM   4819  CG  ASP D1508      -1.796  17.751  23.079  1.00  0.00      P4   C
ATOM   4820  OD1 ASP D1508      -0.711  18.140  22.522  1.00  0.00      P4   O
ATOM   4821  OD2 ASP D1508      -1.897  16.920  23.936  1.00  0.00      P4   O
ATOM   4822  C   ASP D1508      -2.817  20.471  23.970  1.00  0.00      P4   C
ATOM   4823  O   ASP D1508      -3.105  21.531  23.483  1.00  0.00      P4   O
ATOM   4824  N   MET D1509      -1.760  20.349  24.737  1.00  0.00      P4   N
ATOM   4825  HN  MET D1509      -1.377  19.481  25.045  1.00  0.00      P4   H
ATOM   4826  CA  MET D1509      -1.017  21.558  25.180  1.00  0.00      P4   C
ATOM   4827  HA  MET D1509      -1.433  22.523  24.934  1.00  0.00      P4   H
ATOM   4828  CB  MET D1509      -0.721  21.356  26.692  1.00  0.00      P4   C
ATOM   4829  HB1 MET D1509      -0.331  20.321  26.809  1.00  0.00      P4   H
ATOM   4830  HB2 MET D1509      -0.001  22.157  26.966  1.00  0.00      P4   H
ATOM   4831  CG  MET D1509      -1.984  21.391  27.608  1.00  0.00      P4   C
ATOM   4832  HG1 MET D1509      -2.821  20.685  27.430  1.00  0.00      P4   H
ATOM   4833  HG2 MET D1509      -1.732  21.159  28.665  1.00  0.00      P4   H
ATOM   4834  SD  MET D1509      -2.850  22.964  27.535  1.00  0.00      P4   S
ATOM   4835  CE  MET D1509      -3.279  23.196  29.312  1.00  0.00      P4   C
ATOM   4836  HE1 MET D1509      -2.441  22.838  29.948  1.00  0.00      P4   H
ATOM   4837  HE2 MET D1509      -3.709  24.178  29.603  1.00  0.00      P4   H
ATOM   4838  HE3 MET D1509      -4.074  22.426  29.411  1.00  0.00      P4   H
ATOM   4839  C   MET D1509       0.268  21.530  24.414  1.00  0.00      P4   C
ATOM   4840  O   MET D1509       1.073  22.406  24.689  1.00  0.00      P4   O
ATOM   4841  N   PHE D1510       0.517  20.615  23.436  1.00  0.00      P4   N
ATOM   4842  HN  PHE D1510      -0.208  19.964  23.224  1.00  0.00      P4   H
ATOM   4843  CA  PHE D1510       1.780  20.543  22.735  1.00  0.00      P4   C
ATOM   4844  HA  PHE D1510       2.396  21.375  23.041  1.00  0.00      P4   H
ATOM   4845  CB  PHE D1510       2.428  19.058  22.936  1.00  0.00      P4   C
ATOM   4846  HB1 PHE D1510       1.817  18.255  22.472  1.00  0.00      P4   H
ATOM   4847  HB2 PHE D1510       3.446  19.005  22.494  1.00  0.00      P4   H
ATOM   4848  CG  PHE D1510       2.531  18.719  24.422  1.00  0.00      P4   C
ATOM   4849  CD1 PHE D1510       3.584  19.292  25.163  1.00  0.00      P4   C
ATOM   4850  HD1 PHE D1510       4.401  19.908  24.818  1.00  0.00      P4   H
ATOM   4851  CE1 PHE D1510       3.720  19.192  26.517  1.00  0.00      P4   C
ATOM   4852  HE1 PHE D1510       4.481  19.711  27.079  1.00  0.00      P4   H
ATOM   4853  CZ  PHE D1510       2.736  18.549  27.333  1.00  0.00      P4   C
ATOM   4854  HZ  PHE D1510       2.725  18.533  28.413  1.00  0.00      P4   H
ATOM   4855  CD2 PHE D1510       1.597  17.960  25.223  1.00  0.00      P4   C
ATOM   4856  HD2 PHE D1510       0.717  17.541  24.758  1.00  0.00      P4   H
ATOM   4857  CE2 PHE D1510       1.741  17.846  26.687  1.00  0.00      P4   C
ATOM   4858  HE2 PHE D1510       1.031  17.339  27.324  1.00  0.00      P4   H
ATOM   4859  C   PHE D1510       1.525  20.750  21.231  1.00  0.00      P4   C
ATOM   4860  O   PHE D1510       1.870  21.742  20.581  1.00  0.00      P4   O
ATOM   4861  N   ASN D1511       0.771  19.843  20.635  1.00  0.00      P4   N
ATOM   4862  HN  ASN D1511       0.402  19.084  21.166  1.00  0.00      P4   H
ATOM   4863  CA  ASN D1511       0.452  19.766  19.200  1.00  0.00      P4   C
ATOM   4864  HA  ASN D1511       1.415  19.589  18.743  1.00  0.00      P4   H
ATOM   4865  CB  ASN D1511      -0.545  18.611  18.837  1.00  0.00      P4   C
ATOM   4866  HB1 ASN D1511      -1.450  18.613  19.483  1.00  0.00      P4   H
ATOM   4867  HB2 ASN D1511      -0.845  18.691  17.770  1.00  0.00      P4   H
ATOM   4868  CG  ASN D1511       0.128  17.212  18.957  1.00  0.00      P4   C
ATOM   4869  OD1 ASN D1511       1.174  17.003  18.328  1.00  0.00      P4   O
ATOM   4870  ND2 ASN D1511      -0.481  16.254  19.706  1.00  0.00      P4   N
ATOM   4871 HD21 ASN D1511      -0.096  15.339  19.593  1.00  0.00      P4   H
ATOM   4872 HD22 ASN D1511      -1.382  16.381  20.119  1.00  0.00      P4   H
ATOM   4873  C   ASN D1511      -0.172  21.019  18.675  1.00  0.00      P4   C
ATOM   4874  O   ASN D1511       0.305  21.584  17.729  1.00  0.00      P4   O
ATOM   4875  N   PHE D1512      -1.155  21.535  19.393  1.00  0.00      P4   N
ATOM   4876  HN  PHE D1512      -1.372  21.105  20.266  1.00  0.00      P4   H
ATOM   4877  CA  PHE D1512      -1.928  22.665  18.882  1.00  0.00      P4   C
ATOM   4878  HA  PHE D1512      -1.752  22.746  17.819  1.00  0.00      P4   H
ATOM   4879  CB  PHE D1512      -3.405  22.338  19.103  1.00  0.00      P4   C
ATOM   4880  HB1 PHE D1512      -3.483  22.145  20.195  1.00  0.00      P4   H
ATOM   4881  HB2 PHE D1512      -4.032  23.173  18.723  1.00  0.00      P4   H
ATOM   4882  CG  PHE D1512      -3.839  21.158  18.245  1.00  0.00      P4   C
ATOM   4883  CD1 PHE D1512      -4.160  19.937  18.929  1.00  0.00      P4   C
ATOM   4884  HD1 PHE D1512      -4.079  19.865  20.004  1.00  0.00      P4   H
ATOM   4885  CE1 PHE D1512      -4.630  18.837  18.166  1.00  0.00      P4   C
ATOM   4886  HE1 PHE D1512      -4.916  17.901  18.624  1.00  0.00      P4   H
ATOM   4887  CZ  PHE D1512      -4.634  18.906  16.771  1.00  0.00      P4   C
ATOM   4888  HZ  PHE D1512      -5.001  18.075  16.186  1.00  0.00      P4   H
ATOM   4889  CD2 PHE D1512      -3.887  21.230  16.881  1.00  0.00      P4   C
ATOM   4890  HD2 PHE D1512      -3.568  22.154  16.420  1.00  0.00      P4   H
ATOM   4891  CE2 PHE D1512      -4.350  20.187  16.144  1.00  0.00      P4   C
ATOM   4892  HE2 PHE D1512      -4.464  20.231  15.070  1.00  0.00      P4   H
ATOM   4893  C   PHE D1512      -1.526  23.935  19.498  1.00  0.00      P4   C
ATOM   4894  O   PHE D1512      -2.214  24.924  19.353  1.00  0.00      P4   O
ATOM   4895  N   GLU D1513      -0.361  24.002  20.174  1.00  0.00      P4   N
ATOM   4896  HN  GLU D1513       0.135  23.143  20.280  1.00  0.00      P4   H
ATOM   4897  CA  GLU D1513       0.218  25.197  20.716  1.00  0.00      P4   C
ATOM   4898  HA  GLU D1513      -0.585  25.570  21.336  1.00  0.00      P4   H
ATOM   4899  CB  GLU D1513       1.474  24.838  21.634  1.00  0.00      P4   C
ATOM   4900  HB1 GLU D1513       1.076  24.072  22.333  1.00  0.00      P4   H
ATOM   4901  HB2 GLU D1513       2.240  24.446  20.930  1.00  0.00      P4   H
ATOM   4902  CG  GLU D1513       2.071  26.002  22.477  1.00  0.00      P4   C
ATOM   4903  HG1 GLU D1513       2.361  26.900  21.891  1.00  0.00      P4   H
ATOM   4904  HG2 GLU D1513       1.295  26.297  23.216  1.00  0.00      P4   H
ATOM   4905  CD  GLU D1513       3.392  25.614  23.174  1.00  0.00      P4   C
ATOM   4906  OE1 GLU D1513       3.403  25.580  24.454  1.00  0.00      P4   O
ATOM   4907  OE2 GLU D1513       4.446  25.567  22.487  1.00  0.00      P4   O
ATOM   4908  C   GLU D1513       0.523  26.265  19.784  1.00  0.00      P4   C
ATOM   4909  O   GLU D1513       0.223  27.446  20.052  1.00  0.00      P4   O
ATOM   4910  N   THR D1514       1.039  25.898  18.611  1.00  0.00      P4   N
ATOM   4911  HN  THR D1514       1.008  24.940  18.334  1.00  0.00      P4   H
ATOM   4912  CA  THR D1514       1.656  26.969  17.858  1.00  0.00      P4   C
ATOM   4913  HA  THR D1514       1.051  27.850  17.703  1.00  0.00      P4   H
ATOM   4914  CB  THR D1514       3.029  27.365  18.456  1.00  0.00      P4   C
ATOM   4915  HB  THR D1514       2.834  27.710  19.494  1.00  0.00      P4   H
ATOM   4916  OG1 THR D1514       3.573  28.565  17.863  1.00  0.00      P4   O
ATOM   4917  HG1 THR D1514       3.616  29.282  18.499  1.00  0.00      P4   H
ATOM   4918  CG2 THR D1514       4.060  26.200  18.637  1.00  0.00      P4   C
ATOM   4919 HG21 THR D1514       3.742  25.344  19.268  1.00  0.00      P4   H
ATOM   4920 HG22 THR D1514       4.205  25.740  17.635  1.00  0.00      P4   H
ATOM   4921 HG23 THR D1514       5.020  26.555  19.071  1.00  0.00      P4   H
ATOM   4922  C   THR D1514       1.818  26.447  16.452  1.00  0.00      P4   C
ATOM   4923  O   THR D1514       1.704  25.245  16.213  1.00  0.00      P4   O
ATOM   4924  N   PHE D1515       2.047  27.342  15.437  1.00  0.00      P4   N
ATOM   4925  HN  PHE D1515       2.272  28.264  15.744  1.00  0.00      P4   H
ATOM   4926  CA  PHE D1515       1.962  26.982  14.016  1.00  0.00      P4   C
ATOM   4927  HA  PHE D1515       0.990  26.551  13.823  1.00  0.00      P4   H
ATOM   4928  CB  PHE D1515       2.049  28.347  13.180  1.00  0.00      P4   C
ATOM   4929  HB1 PHE D1515       1.831  29.206  13.850  1.00  0.00      P4   H
ATOM   4930  HB2 PHE D1515       3.093  28.495  12.830  1.00  0.00      P4   H
ATOM   4931  CG  PHE D1515       1.245  28.406  11.904  1.00  0.00      P4   C
ATOM   4932  CD1 PHE D1515       1.495  27.549  10.821  1.00  0.00      P4   C
ATOM   4933  HD1 PHE D1515       2.327  26.866  10.914  1.00  0.00      P4   H
ATOM   4934  CE1 PHE D1515       0.744  27.628   9.666  1.00  0.00      P4   C
ATOM   4935  HE1 PHE D1515       0.961  26.964   8.842  1.00  0.00      P4   H
ATOM   4936  CZ  PHE D1515      -0.358  28.455   9.554  1.00  0.00      P4   C
ATOM   4937  HZ  PHE D1515      -0.976  28.454   8.669  1.00  0.00      P4   H
ATOM   4938  CD2 PHE D1515       0.219  29.380  11.756  1.00  0.00      P4   C
ATOM   4939  HD2 PHE D1515      -0.028  30.122  12.502  1.00  0.00      P4   H
ATOM   4940  CE2 PHE D1515      -0.521  29.411  10.598  1.00  0.00      P4   C
ATOM   4941  HE2 PHE D1515      -1.289  30.156  10.442  1.00  0.00      P4   H
ATOM   4942  C   PHE D1515       2.919  25.826  13.510  1.00  0.00      P4   C
ATOM   4943  O   PHE D1515       2.547  24.980  12.797  1.00  0.00      P4   O
ATOM   4944  N   GLY D1516       4.183  25.887  13.958  1.00  0.00      P4   N
ATOM   4945  HN  GLY D1516       4.492  26.696  14.453  1.00  0.00      P4   H
ATOM   4946  CA  GLY D1516       5.168  24.810  13.754  1.00  0.00      P4   C
ATOM   4947  HA1 GLY D1516       6.049  25.071  14.322  1.00  0.00      P4   H
ATOM   4948  HA2 GLY D1516       5.397  24.573  12.726  1.00  0.00      P4   H
ATOM   4949  C   GLY D1516       4.836  23.449  14.347  1.00  0.00      P4   C
ATOM   4950  O   GLY D1516       5.140  22.388  13.727  1.00  0.00      P4   O
ATOM   4951  N   ASN D1517       4.185  23.431  15.489  1.00  0.00      P4   N
ATOM   4952  HN  ASN D1517       4.103  24.172  16.150  1.00  0.00      P4   H
ATOM   4953  CA  ASN D1517       3.487  22.213  15.919  1.00  0.00      P4   C
ATOM   4954  HA  ASN D1517       4.155  21.366  15.877  1.00  0.00      P4   H
ATOM   4955  CB  ASN D1517       3.082  22.212  17.452  1.00  0.00      P4   C
ATOM   4956  HB1 ASN D1517       2.414  23.065  17.692  1.00  0.00      P4   H
ATOM   4957  HB2 ASN D1517       2.599  21.266  17.780  1.00  0.00      P4   H
ATOM   4958  CG  ASN D1517       4.291  22.328  18.299  1.00  0.00      P4   C
ATOM   4959  OD1 ASN D1517       4.958  23.393  18.409  1.00  0.00      P4   O
ATOM   4960  ND2 ASN D1517       4.718  21.255  19.030  1.00  0.00      P4   N
ATOM   4961 HD21 ASN D1517       5.362  21.441  19.772  1.00  0.00      P4   H
ATOM   4962 HD22 ASN D1517       4.416  20.331  18.798  1.00  0.00      P4   H
ATOM   4963  C   ASN D1517       2.325  21.847  14.911  1.00  0.00      P4   C
ATOM   4964  O   ASN D1517       2.317  20.768  14.370  1.00  0.00      P4   O
ATOM   4965  N   SER D1518       1.432  22.817  14.674  1.00  0.00      P4   N
ATOM   4966  HN  SER D1518       1.573  23.627  15.237  1.00  0.00      P4   H
ATOM   4967  CA  SER D1518       0.143  22.698  13.927  1.00  0.00      P4   C
ATOM   4968  HA  SER D1518      -0.543  22.096  14.505  1.00  0.00      P4   H
ATOM   4969  CB  SER D1518      -0.668  24.068  14.025  1.00  0.00      P4   C
ATOM   4970  HB1 SER D1518      -0.608  24.499  15.047  1.00  0.00      P4   H
ATOM   4971  HB2 SER D1518      -0.195  24.874  13.424  1.00  0.00      P4   H
ATOM   4972  OG  SER D1518      -2.031  23.839  13.618  1.00  0.00      P4   O
ATOM   4973  HG1 SER D1518      -2.424  24.653  13.294  1.00  0.00      P4   H
ATOM   4974  C   SER D1518       0.207  22.180  12.511  1.00  0.00      P4   C
ATOM   4975  O   SER D1518      -0.404  21.135  12.168  1.00  0.00      P4   O
ATOM   4976  N   ILE D1519       1.092  22.800  11.594  1.00  0.00      P4   N
ATOM   4977  HN  ILE D1519       1.588  23.562  12.004  1.00  0.00      P4   H
ATOM   4978  CA  ILE D1519       1.365  22.324  10.227  1.00  0.00      P4   C
ATOM   4979  HA  ILE D1519       0.348  22.178   9.897  1.00  0.00      P4   H
ATOM   4980  CB  ILE D1519       1.980  23.277   9.148  1.00  0.00      P4   C
ATOM   4981  HB  ILE D1519       2.408  22.661   8.328  1.00  0.00      P4   H
ATOM   4982  CG2 ILE D1519       0.768  23.980   8.468  1.00  0.00      P4   C
ATOM   4983 HG21 ILE D1519       1.148  24.752   7.765  1.00  0.00      P4   H
ATOM   4984 HG22 ILE D1519       0.168  23.158   8.021  1.00  0.00      P4   H
ATOM   4985 HG23 ILE D1519       0.210  24.457   9.302  1.00  0.00      P4   H
ATOM   4986  CG1 ILE D1519       3.074  24.233   9.585  1.00  0.00      P4   C
ATOM   4987 HG11 ILE D1519       3.266  24.913   8.727  1.00  0.00      P4   H
ATOM   4988 HG12 ILE D1519       2.804  24.853  10.466  1.00  0.00      P4   H
ATOM   4989  CD  ILE D1519       4.314  23.419  10.140  1.00  0.00      P4   C
ATOM   4990  HD1 ILE D1519       4.396  22.537   9.470  1.00  0.00      P4   H
ATOM   4991  HD2 ILE D1519       5.253  24.010  10.065  1.00  0.00      P4   H
ATOM   4992  HD3 ILE D1519       4.191  23.177  11.217  1.00  0.00      P4   H
ATOM   4993  C   ILE D1519       1.918  20.977  10.118  1.00  0.00      P4   C
ATOM   4994  O   ILE D1519       1.510  20.199   9.309  1.00  0.00      P4   O
ATOM   4995  N   ILE D1520       2.904  20.627  10.963  1.00  0.00      P4   N
ATOM   4996  HN  ILE D1520       3.278  21.285  11.613  1.00  0.00      P4   H
ATOM   4997  CA  ILE D1520       3.467  19.263  10.947  1.00  0.00      P4   C
ATOM   4998  HA  ILE D1520       3.562  18.944   9.920  1.00  0.00      P4   H
ATOM   4999  CB  ILE D1520       4.802  19.092  11.780  1.00  0.00      P4   C
ATOM   5000  HB  ILE D1520       4.856  19.123  12.889  1.00  0.00      P4   H
ATOM   5001  CG2 ILE D1520       5.380  17.667  11.544  1.00  0.00      P4   C
ATOM   5002 HG21 ILE D1520       5.342  17.461  10.452  1.00  0.00      P4   H
ATOM   5003 HG22 ILE D1520       6.445  17.586  11.852  1.00  0.00      P4   H
ATOM   5004 HG23 ILE D1520       4.827  16.920  12.152  1.00  0.00      P4   H
ATOM   5005  CG1 ILE D1520       5.859  20.173  11.297  1.00  0.00      P4   C
ATOM   5006 HG11 ILE D1520       5.499  21.195  11.541  1.00  0.00      P4   H
ATOM   5007 HG12 ILE D1520       6.789  20.131  11.905  1.00  0.00      P4   H
ATOM   5008  CD  ILE D1520       6.205  20.091   9.771  1.00  0.00      P4   C
ATOM   5009  HD1 ILE D1520       5.359  20.191   9.059  1.00  0.00      P4   H
ATOM   5010  HD2 ILE D1520       6.770  21.003   9.484  1.00  0.00      P4   H
ATOM   5011  HD3 ILE D1520       6.788  19.217   9.408  1.00  0.00      P4   H
ATOM   5012  C   ILE D1520       2.517  18.214  11.421  1.00  0.00      P4   C
ATOM   5013  O   ILE D1520       2.383  17.150  10.800  1.00  0.00      P4   O
ATOM   5014  N   CYS D1521       1.653  18.562  12.475  1.00  0.00      P4   N
ATOM   5015  HN  CYS D1521       1.949  19.365  12.986  1.00  0.00      P4   H
ATOM   5016  CA  CYS D1521       0.571  17.733  12.967  1.00  0.00      P4   C
ATOM   5017  HA  CYS D1521       0.992  16.806  13.328  1.00  0.00      P4   H
ATOM   5018  CB  CYS D1521      -0.101  18.521  14.198  1.00  0.00      P4   C
ATOM   5019  HB1 CYS D1521       0.708  18.834  14.894  1.00  0.00      P4   H
ATOM   5020  HB2 CYS D1521      -0.667  19.439  13.935  1.00  0.00      P4   H
ATOM   5021  SG  CYS D1521      -1.290  17.395  15.116  1.00  0.00      P4   S
ATOM   5022  HG1 CYS D1521      -0.454  16.603  15.771  1.00  0.00      P4   H
ATOM   5023  C   CYS D1521      -0.525  17.371  11.949  1.00  0.00      P4   C
ATOM   5024  O   CYS D1521      -0.903  16.165  11.861  1.00  0.00      P4   O
ATOM   5025  N   LEU D1522      -0.941  18.262  11.029  1.00  0.00      P4   N
ATOM   5026  HN  LEU D1522      -0.685  19.225  10.982  1.00  0.00      P4   H
ATOM   5027  CA  LEU D1522      -1.736  17.848   9.975  1.00  0.00      P4   C
ATOM   5028  HA  LEU D1522      -2.588  17.345  10.408  1.00  0.00      P4   H
ATOM   5029  CB  LEU D1522      -2.321  19.005   9.128  1.00  0.00      P4   C
ATOM   5030  HB1 LEU D1522      -1.517  19.511   8.553  1.00  0.00      P4   H
ATOM   5031  HB2 LEU D1522      -3.072  18.607   8.413  1.00  0.00      P4   H
ATOM   5032  CG  LEU D1522      -2.984  20.049  10.012  1.00  0.00      P4   C
ATOM   5033  HG  LEU D1522      -2.163  20.413  10.665  1.00  0.00      P4   H
ATOM   5034  CD1 LEU D1522      -3.447  21.240   9.253  1.00  0.00      P4   C
ATOM   5035 HD11 LEU D1522      -3.932  22.028   9.866  1.00  0.00      P4   H
ATOM   5036 HD12 LEU D1522      -2.670  21.662   8.580  1.00  0.00      P4   H
ATOM   5037 HD13 LEU D1522      -4.188  20.818   8.541  1.00  0.00      P4   H
ATOM   5038  CD2 LEU D1522      -4.212  19.544  10.882  1.00  0.00      P4   C
ATOM   5039 HD21 LEU D1522      -5.018  19.250  10.177  1.00  0.00      P4   H
ATOM   5040 HD22 LEU D1522      -3.967  18.677  11.533  1.00  0.00      P4   H
ATOM   5041 HD23 LEU D1522      -4.681  20.354  11.481  1.00  0.00      P4   H
ATOM   5042  C   LEU D1522      -1.184  16.867   8.933  1.00  0.00      P4   C
ATOM   5043  O   LEU D1522      -1.879  15.916   8.539  1.00  0.00      P4   O
ATOM   5044  N   PHE D1523       0.111  16.994   8.669  1.00  0.00      P4   N
ATOM   5045  HN  PHE D1523       0.683  17.715   9.054  1.00  0.00      P4   H
ATOM   5046  CA  PHE D1523       0.841  16.023   7.886  1.00  0.00      P4   C
ATOM   5047  HA  PHE D1523       0.241  15.983   6.990  1.00  0.00      P4   H
ATOM   5048  CB  PHE D1523       2.252  16.591   7.557  1.00  0.00      P4   C
ATOM   5049  HB1 PHE D1523       2.226  17.695   7.670  1.00  0.00      P4   H
ATOM   5050  HB2 PHE D1523       2.964  16.386   8.385  1.00  0.00      P4   H
ATOM   5051  CG  PHE D1523       2.802  16.170   6.166  1.00  0.00      P4   C
ATOM   5052  CD1 PHE D1523       4.121  15.708   6.095  1.00  0.00      P4   C
ATOM   5053  HD1 PHE D1523       4.673  15.555   7.011  1.00  0.00      P4   H
ATOM   5054  CE1 PHE D1523       4.647  15.293   4.827  1.00  0.00      P4   C
ATOM   5055  HE1 PHE D1523       5.606  14.798   4.855  1.00  0.00      P4   H
ATOM   5056  CZ  PHE D1523       3.943  15.421   3.629  1.00  0.00      P4   C
ATOM   5057  HZ  PHE D1523       4.393  15.143   2.687  1.00  0.00      P4   H
ATOM   5058  CD2 PHE D1523       2.087  16.298   4.914  1.00  0.00      P4   C
ATOM   5059  HD2 PHE D1523       1.085  16.694   5.000  1.00  0.00      P4   H
ATOM   5060  CE2 PHE D1523       2.627  15.921   3.695  1.00  0.00      P4   C
ATOM   5061  HE2 PHE D1523       2.096  15.870   2.756  1.00  0.00      P4   H
ATOM   5062  C   PHE D1523       0.915  14.599   8.566  1.00  0.00      P4   C
[truncated: 81,138 more chars]
